# Supplementary material for: The Skull of Epidolops ameghinoi from the Early Eocene Itaboraí Fauna, Southeastern Brazil, and the Affinities of the Extinct Marsupialiform Order Polydolopimorphia
Source: J Mamm Evol. 2016 Oct 26;24(4):373–414. doi: 10.1007/s10914-016-9357-6 (PMC5684316; doi:10.1007/s10914-016-9357-6)
Supplement: Supplementary file 3 — (DOCX 165 kb) [file 10914_2016_9357_MOESM3_ESM.docx]

paup> describe /apolist;

Tree description:

  Unrooted tree(s) rooted using outgroup method

  Note: No outgroup has been defined; tree is (arbitrarily) rooted at first taxon.
  Optimality criterion = parsimony
    Character-status summary:
      Of 273 total characters:
        51 characters are of type 'ord' (Wagner)
        222 characters are of type 'unord'
        All characters have equal weight
        1 character is constant
        8 variable characters are parsimony-uninformative
        Number of parsimony-informative characters = 264
    Gaps are treated as "missing"
    Multistate taxa interpreted as uncertainty
    Character-state optimization: Delayed transformation (DELTRAN)

Tree 1 ("con 50 majrule") (rooted using default outgroup)

Tree length = 1240
Consistency index (CI) = 0.2903
Homoplasy index (HI) = 0.7097
CI excluding uninformative characters = 0.2851
HI excluding uninformative characters = 0.7149
Retention index (RI) = 0.5576
Rescaled consistency index (RC) = 0.1619

/----------------------------------------------------------------------------------- Ornithorhynchus
|
|     /----------------------------------------------------------------------------- Tachyglossus
|     |
|     |     /----------------------------------------------------------------------- Vincelestes
\----70     |
      |     |                                                                /------ Ukhaatherium
      |     |     /---------------------------------------------------------42
      |     |     |                                                          \------ Asioryctes
      \----69     |
            |     |     /----------------------------------------------------------- Deltatheridium
            |     |     |
            |     |     |                                              /------------ Mayulestes
            |     |     |                                              |
            \----68     |     /---------------------------------------44     /------ Pucadelphys
                  |     |     |                                        \----43
                  |     |     |                                              \------ Andinodelphys
                  |     |     |
                  |     |     |     /----------------------------------------------- Didelphis
                  |     |     |     |
                  |     |     |     +----------------------------------------------- Monodelphis
                  \----67     |     |
                        |     |     |                                        /------ Caluromys
                        |     |     +---------------------------------------45
                        |     |     |                                        \------ Glironia
                        |     |     |
                        |     |     |                                  /------------ Caenolestes
                        |     |     |                                  |
                        |     |     |                                  +------------ Palaeothentes
                        |     |     |                            /----47
                        |     |     |                            |     |     /------ Argyrolagus
                        \----66     +---------------------------48     \----46
                              |     |                            |           \------ Proargyrolagus
                              |     |                            |
                              |     |                            \------------------ Yalkaparidon
                              |     |
                              |     |                                        /------ Dasyuroides
                              |     |                                  /----49
                              |     |                                  |     \------ Dasyurus
                              |     |                            /----50
                              |     |                      /----51     \------------ Phascogale
                              |     |                      |     |
                              |     |                      |     \------------------ Djarthia
                              |     |                      |
                              |     +---------------------53------------------------ Notoryctes
                              |     |                      |
                              |     |                      |                 /------ Echymipera
                              |     |                      \----------------52
                              |     |                                        \------ Perameles
                              \----65
                                    |     /----------------------------------------- Dromiciops
                                    |     |
                                    |     |                                  /------ Trichosurus
                                    |     |                            /----54
                                    |     |                            |     \------ Phalanger
                                    |     |          /----------------55
                                    |     |          |                 \------------ Cercartetus
                                    +----64          |
                                    |     |    /----61                       /------ Petaurus
                                    |     |    |     |     /----------------56
                                    |     |    |     |     |                 \------ Pseudochirops
                                    |     |    |     |     |
                                    |     |    |     \----60     /------------------ Macropus
                                    |     |    |           |     |
                                    |     |    |           \----59           /------ Dendrolagus
                                    |     \---63                 |     /----57
                                    |          |                 |     |     \------ Thylogale
                                    |          |                 \----58
                                    |          |                       \------------ Dorcopsis
                                    |          |
                                    |          |                             /------ Vombatus
                                    |          \----------------------------62
                                    |                                        \------ Phascolarctos
                                    |
                                    +----------------------------------------------- Asiatherium
                                    |
                                    +----------------------------------------------- Herpetotherium
                                    |
                                    +----------------------------------------------- Peradectidae
                                    |
                                    \----------------------------------------------- Epidolops

Apomorphy lists:

              Branch                Character                                  Steps     CI   Change
----------------------------------------------------------------------------------------------------
Ornithorhynchus <-> node_70         12 (Suture between rib and axis is visib)      1   0.200  1 <=>
0
                                    14 (C3-C4 ventral sagittal process)            1   0.500  1 <=>
                                    0
                                    91 (Astragalus, angle between medial and)      1   0.125  0 <=>
                                    1
                                    107 (Astragalonavicular facet connection)      1   0.111  0 <=>
                                    1
                                    112 (Calcaneal anterior peroneal tubercl)      1   0.250  0 <=>
                                    1
                                    133 (Navicular size)                           1   0.667  2 <=>
                                    1
                                    222 (Expansion of the crista petrosa int)      1   0.143  1 <=>
                                    0
        node_70 --> Tachyglossus    1 (Atlantal foramen)                           1   0.143  0 -->
        1
                                    4 (Atlas, cranial facets shape)                1   0.182  1 ==>
                                    0
                                    18 (C6 transverse process posterior exte)      1   0.167  1 ==>
                                    0
                                    19 (C6 spinous process)                        1   0.200  1 ==>
                                    2
                                    20 (C7 transverse foramen)                     2   0.167  2 -->
                                    0
                                    44 (Humerus, capitulum for radius)             1   0.143  1 -->
                                    0
                                    60 (Radius, articular facet for humerus)       1   0.250  0 ==>
                                    1
                                    61 (Lunate)                                    2   0.333  2 ==>
                                    0
                                    66 (Trapezium, number of distal heads)         1   0.250  0 -->
                                    1
                                    67 (Plane of the articular surface trape)      1   0.125  1 -->
                                    0
                                    91 (Astragalus, angle between medial and)      1   0.125  1 -->
                                    2
                                    93 (Astragalonavicular facet extends on )      1   0.250  0 -->
                                    1
                                    94 (Astragalus, dimensions of facet for )      1   0.143  0 ==>
                                    1
                                    95 (Astragalar medial plantar tuberosity)      1   0.100  0 ==>
                                    1
                                    104 (Astragalus, ridge between medial an)      1   0.125  1 -->
                                    0
                                    112 (Calcaneal anterior peroneal tubercl)      1   0.250  1 ==>
                                    2
                                    113 (Calcaneal anterior peroneal tubercl)      1   0.250  1 ==>
                                    2
                                    120 (Calcaneal sustentacular facet anter)      1   0.200  0 ==>
                                    1
                                    122 (Calcaneal facet for fibula orientat)      1   0.500  1 ==>
                                    0
                                    127 (Cuboidcalcaneal facet)                    1   0.600  0 ==>
                                    1
                                    145 (Foot ungual phalanx of digit IV, pr)      2   0.222  0 ==>
                                    2
                                    191 (Carotid foramen position)                 1   0.500  0 ==>
                                    2
                                    214 (Pouch type in mammary area)               1   0.571  3 -->
                                    4
                                    218 (Cavum supracochleare)                     1   0.400  0 -->
                                    1
                                    220 (Fossa subarcuata)                         1   0.500  0 ==>
                                    1
                                    225 (Internal acoustic meatus)                 1   0.143  1 -->
                                    0
                                    230 (Lateral flange)                           1   0.500  0 -->
                                    1
                                    238 (Mastoid tympanic process)                 1   0.250  0 -->
                                    2
                                    252 (Sulcus for stapedial artery)              1   0.500  0 ==>
                                    1
        node_70 --> node_69         3 (Atlas, posterior extent of transverse)      1   1.000  1 ==>
        0
                                    5 (Atlas, transverse process ventral to )      1   0.333  1 ==>
                                    0
                                    9 (Axis posterior spinous process extens)      1   0.333  0 ==>
                                    1
                                    21 (Articulation among cervical vertebra)      1   1.000  0 ==>
                                    1
                                    23 (T1 transverse process)                     1   1.000  0 ==>
                                    1
                                    26 (First thoracic vertebrae with prezyg)      2   0.286  0 ==>
                                    2
                                    28 (Last lumbar vertebra, foramen on dor)      1   0.200  0 ==>
                                    1
                                    29 (Metapophyses in third lumbar vertebr)      1   0.250  2 ==>
                                    0
                                    35 (Coracoid process)                          1   0.273  0 ==>
                                    1
                                    36 (Ventral extension of acromion)             1   0.500  1 ==>
                                    0
                                    46 (Humerus, olecranon fossa or foramen)       1   0.375  0 ==>
                                    1
                                    49 (Humerus, extension of the deltoid cr)      1   0.125  1 ==>
                                    0
                                    50 (Humerus trochlea)                          1   1.000  0 ==>
                                    1
                                    54 (Humerus, head shape)                       1   1.000  1 ==>
                                    0
                                    57 (Ulna, proximal epiphysis, distal mos)      1   0.500  0 ==>
                                    1
                                    58 (Ulna, coronoid process)                    1   1.000  0 ==>
                                    1
                                    71 (Relative size of obturator foramen)        1   0.500  0 ==>
                                    1
                                    73 (Pelvis, acetabular notch)                  1   1.000  0 ==>
                                    1
                                    88 (Tibia posterior shelf)                     1   0.222  0 ==>
                                    1
                                    102 (Ectal facet major dimension orienta)      1   0.333  0 -->
                                    1
                                    108 (Calcaneal sustentacular facet on su)      1   1.000  0 ==>
                                    1
                                    146 (Number of upper incisors)                 4   0.250  5 ==>
                                    1
                                    147 (Number of lower incisors)                 1   0.250  4 ==>
                                    3
                                    148 (Number of upper molars)                   1   1.000  2 ==>
                                    1
                                    165 (Lower canine)                             2   0.286  0 ==>
                                    2
                                    166 (Upper canine)                             2   0.200  2 ==>
                                    0
                                    179 (Maxillofrontal contact)                   1   0.250  1 ==>
                                    0
                                    196 (Shape of nasals)                          1   0.250  1 ==>
                                    0
                                    201 (Hypoglossal foramina)                     1   0.500  0 ==>
                                    1
                                    247 (Imprint of the transverse sinus bif)      1   0.143  1 ==>
                                    0
                                    265 (paracanine fossa)                         1   0.167  1 ==>
                                    0
        node_69 --> Vincelestes     1 (Atlantal foramen)                           1   0.143  0 -->
        1
                                    10 (Axis extra pair of transverse proces)      1   0.333  0 ==>
                                    1
                                    39 (Infraspinous fossa width)                  1   0.333  0 -->
                                    1
                                    44 (Humerus, capitulum for radius)             1   0.143  1 -->
                                    0
                                    51 (Humerus, proximal extension of capit)      1   0.167  0 -->
                                    1
                                    55 (Humerus, capitulum lateral extension)      1   0.200  0 -->
                                    1
                                    91 (Astragalus, angle between medial and)      1   0.125  1 -->
                                    2
                                    101 (Astragalar canal)                         1   0.167  0 -->
                                    1
                                    104 (Astragalus, ridge between medial an)      1   0.125  1 -->
                                    0
                                    109 (Ectal facet longest dimension)            1   0.182  1 -->
                                    0
                                    151 (Paracone versus metacone size in M2)      1   0.273  0 -->
                                    {12}
                                    162 (Size upper I3 vs. I2)                     1   0.154  0 -->
                                    1
                                    178 (Maximum maxilla (palatal portion) l)      1   0.143  1 ==>
                                    0
                                    180 (Lacrimal tubercle)                        1   0.167  0 -->
                                    1
                                    195 (Dorsal margin of foramen magnum)          1   0.333  0 -->
                                    1
                                    200 (Minor palatine foramen)                   1   0.333  0 -->
                                    1
                                    201 (Hypoglossal foramina)                     1   0.500  1 -->
                                    2
                                    225 (Internal acoustic meatus)                 1   0.143  1 -->
                                    0
                                    236 (Inferior petrosal sinus)                  1   1.000  2 -->
                                    0
                                    249 (Posttemporal sulcus on the squamosa)      1   0.100  1 ==>
                                    0
        node_69 --> node_68         11 (Axis anterior facets (prezygapophyse)      1   0.250  2 ==>
        1
                                    27 (Thoracic vertebrae, intervertebral f)      1   1.000  1 -->
                                    0
                                    41 (Infraspinous/supraspinous fossa widt)      1   0.222  1 -->
                                    2
                                    62 (Prepollex)                                 1   0.167  0 -->
                                    1
                                    72 (Hyperdevelopment of iliopubic proces)      1   0.500  1 -->
                                    0
                                    83 (Process on fibula proximal end exten)      1   1.000  1 -->
                                    0
                                    89 (Tibia, distal articulation type)           1   0.143  1 ==>
                                    0
                                    97 (Astragalar neck)                           1   1.000  0 ==>
                                    1
                                    147 (Number of lower incisors)                 2   0.250  3 ==>
                                    1
                                    183 (Postglenoid process)                      1   1.000  0 ==>
                                    1
                                    186 (Postglenoid foramen)                      1   1.000  0 ==>
                                    1
                                    197 (Septomaxilla)                             1   1.000  1 ==>
                                    0
                                    223 (Anterior lamina of petrosal exposur)      1   1.000  0 ==>
                                    2
                                    228 (Epitympanic wing of petrosal (1))         1   1.000  0 ==>
                                    1
                                    230 (Lateral flange)                           1   0.500  0 -->
                                    1
                                    236 (Inferior petrosal sinus)                  1   1.000  2 -->
                                    1
                                    239 (Caudal tympanic process of petrosal)      1   1.000  0 ==>
                                    1
                                    251 (Transpromontorial sulcus)                 1   1.000  0 -->
                                    1
                                    253 (Cochlear coiling)                         1   1.000  0 ==>
                                    1
                                    270 (P3)                                       1   1.000  1 ==>
                                    0
                                    272 (protocone)                                1   0.500  0 -->
                                    1
                                    273 (talonid)                                  1   0.333  0 -->
                                    1
        node_68 --> node_42         92 (Astragalonavicular facet extends on )      1   0.143  0 -->
        1
                                    96 (Astragalus, angle between facet for )      1   0.286  0 ==>
                                    1
                                    99 (Astragalar sustentacular facet media)      1   1.000  0 ==>
                                    1
                                    105 (Astragalus, ridge between lateral a)      1   0.100  0 ==>
                                    1
                                    114 (Calcaneal sustentacular facet (ante)      1   0.500  0 ==>
                                    1
                                    146 (Number of upper incisors)                 1   0.250  1 -->
                                    0
                                    147 (Number of lower incisors)                 1   0.250  1 -->
                                    0
                                    187 (Postglenoid foramen position)             1   0.667  0 -->
                                    1
                                    219 (Cavum epiptericum floored by)             1   0.600  0 -->
                                    3
        node_42 --> Ukhaatherium    5 (Atlas, transverse process ventral to )      1   0.333  0 ==>
        1
                                    25 (First thoracic vertebra with a tall )      1   0.250  0 -->
                                    1
                                    53 (Humerus distal end size)                   1   0.167  1 -->
                                    0
                                    93 (Astragalonavicular facet extends on )      1   0.250  0 -->
                                    1
                                    101 (Astragalar canal)                         1   0.167  0 -->
                                    1
                                    113 (Calcaneal anterior peroneal tubercl)      1   0.250  1 ==>
                                    2
        node_42 --> Asioryctes      8 (Axis transverse foramen)                    1   0.250  1 -->
        0
                                    15 (C5 transverse process displays two h)      1   0.250  1 -->
                                    0
                                    19 (C6 spinous process)                        1   0.200  1 -->
                                    0
                                    20 (C7 transverse foramen)                     2   0.167  2 -->
                                    0
                                    24 (T1 transverse process level)               1   0.125  0 -->
                                    1
                                    113 (Calcaneal anterior peroneal tubercl)      1   0.250  1 ==>
                                    0
                                    182 (Ectotympanic shape)                       1   0.250  0 -->
                                    1
                                    190 (Foramen ovale position)                   1   0.429  0 -->
                                    3
                                    202 (Optic foramen)                            1   1.000  0 -->
                                    1
                                    238 (Mastoid tympanic process)                 1   0.250  0 -->
                                    2
                                    246 (Prootic canal)                            1   0.143  0 -->
                                    1
                                    250 (Posttemporal notch/foramen)               1   0.111  0 -->
                                    1
        node_68 --> node_67         148 (Number of upper molars)                   1   1.000  1 ==>
        0
                                    158 (P1)                                       1   0.167  0 -->
                                    1
                                    159 (Lower p2)                                 2   0.182  0 -->
                                    2
                                    160 (Upper P2)                                 2   0.167  0 -->
                                    2
                                    167 (Number of roots on upper canine)          1   1.000  0 ==>
                                    1
                                    168 (Lower i2 (i3 of Hershkovitz) stagge)      1   0.250  0 ==>
                                    1
                                    171 (Marsupial pattern of dental replace)      1   1.000  0 ==>
                                    1
                                    174 (Angular process medially inflected)       1   0.333  0 ==>
                                    1
                                    199 (Premaxilla, palatal process)              1   0.143  0 ==>
                                    1
                                    200 (Minor palatine foramen)                   1   0.333  0 -->
                                    1
                                    219 (Cavum epiptericum floored by)             1   0.600  0 -->
                                    1
                                    238 (Mastoid tympanic process)                 1   0.250  0 -->
                                    1
                                    252 (Sulcus for stapedial artery)              1   0.500  0 ==>
                                    1
        node_67 --> Deltatheridium  109 (Ectal facet longest dimension)            1   0.182  1 -->
        0
                                    180 (Lacrimal tubercle)                        1   0.167  0 -->
                                    1
                                    218 (Cavum supracochleare)                     1   0.400  0 -->
                                    2
                                    225 (Internal acoustic meatus)                 1   0.143  1 -->
                                    0
                                    249 (Posttemporal sulcus on the squamosa)      1   0.100  1 ==>
                                    0
        node_67 --> node_66         24 (T1 transverse process level)               1   0.125  0 -->
        1
                                    38 (Separate large interclavicle)              1   1.000  1 -->
                                    0
                                    43 (Humerus, lateral ridge)                    1   0.167  0 -->
                                    1
                                    81 (Fibula lateral distal process)             1   0.333  0 -->
                                    1
                                    98 (Astragalus, relative width of head a)      1   1.000  0 -->
                                    1
                                    118 (Calcaneal plantar tubercle)               1   0.333  0 -->
                                    1
                                    126 (Cuboid medial plantar process forms)      1   0.167  0 -->
                                    1
                                    135 (Falcula on hallux)                        1   0.500  1 -->
                                    0
                                    146 (Number of upper incisors)                 1   0.250  1 -->
                                    0
                                    147 (Number of lower incisors)                 1   0.250  1 -->
                                    0
                                    151 (Paracone versus metacone size in M2)      2   0.273  0 ==>
                                    2
                                    156 (Intersection of cristid obliqua wit)      1   0.333  0 ==>
                                    1
                                    190 (Foramen ovale position)                   1   0.429  0 -->
                                    1
                                    201 (Hypoglossal foramina)                     1   0.500  1 -->
                                    2
                                    218 (Cavum supracochleare)                     1   0.400  0 -->
                                    1
                                    234 (Tympanic aperture of hiatus Fallopi)      1   0.143  2 -->
                                    1
                                    243 (Petrosal crest)                           1   0.250  0 ==>
                                    1
                                    244 (Petrosal contribution to the latera)      1   1.000  0 ==>
                                    1
        node_66 --> node_44         8 (Axis transverse foramen)                    1   0.250  1 -->
        0
                                    10 (Axis extra pair of transverse proces)      1   0.333  0 ==>
                                    1
                                    11 (Axis anterior facets (prezygapophyse)      1   0.250  1 ==>
                                    0
                                    55 (Humerus, capitulum lateral extension)      1   0.200  0 -->
                                    1
                                    60 (Radius, articular facet for humerus)       1   0.250  0 ==>
                                    1
                                    70 (Tuberosity for rectus femoris m.)          1   0.222  0 ==>
                                    1
                                    91 (Astragalus, angle between medial and)      1   0.125  1 ==>
                                    0
                                    95 (Astragalar medial plantar tuberosity)      1   0.100  0 ==>
                                    1
                                    104 (Astragalus, ridge between medial an)      1   0.125  1 -->
                                    0
                                    226 (Deep groove for internal carotid ar)      1   1.000  0 ==>
                                    1
                                    227 (Deep and large fossa for the tensor)      1   1.000  0 ==>
                                    1
                                    237 (Mastoid exposure)                         1   0.286  0 -->
                                    1
                                    254 (Squamosal contribution to hypotympa)      1   0.333  0 -->
                                    1
                                    256 (Posterior cingulid on lower molars)       1   0.250  0 ==>
                                    1
        node_44 --> Mayulestes      41 (Infraspinous/supraspinous fossa widt)      1   0.222  2 ==>
        1
                                    49 (Humerus, extension of the deltoid cr)      1   0.125  0 ==>
                                    1
                                    52 (Humerus, medial epicondyle size)           1   0.100  1 ==>
                                    0
                                    77 (Relative height of greater trochante)      1   0.125  0 -->
                                    1
                                    101 (Astragalar canal)                         1   0.167  0 -->
                                    1
                                    177 (Posterior-most point of premaxillo-)      1   0.143  0 -->
                                    1
                                    180 (Lacrimal tubercle)                        1   0.167  0 -->
                                    1
                                    246 (Prootic canal)                            1   0.143  0 ==>
                                    1
        node_44 --> node_43         35 (Coracoid process)                          1   0.273  1 -->
        2
                                    80 (Fibula proximal posterior extension )      1   0.333  1 -->
                                    0
                                    82 (Articulation between femur and fibul)      1   0.500  1 -->
                                    0
                                    94 (Astragalus, dimensions of facet for )      1   0.143  0 -->
                                    1
                                    152 (Centrocrista shape)                       1   0.143  0 -->
                                    1
                                    179 (Maxillofrontal contact)                   1   0.250  0 -->
                                    1
                                    199 (Premaxilla, palatal process)              1   0.143  1 ==>
                                    0
                                    231 (Broad shelf of bone surrounding fen)      1   1.000  0 ==>
                                    1
                                    234 (Tympanic aperture of hiatus Fallopi)      1   0.143  1 -->
                                    0
        node_43 --> Pucadelphys     14 (C3-C4 ventral sagittal process)            1   0.500  0 -->
        1
                                    20 (C7 transverse foramen)                     2   0.167  2 -->
                                    0
                                    25 (First thoracic vertebra with a tall )      1   0.250  0 -->
                                    1
                                    42 (Humerus, medial relief for teres maj)      1   0.143  1 -->
                                    0
                                    75 (Epipubic bones proximal size)              1   0.250  1 -->
                                    0
                                    154 (Trigonid versus talonid width)            1   0.200  0 ==>
                                    1
                                    162 (Size upper I3 vs. I2)                     1   0.154  0 -->
                                    1
                                    180 (Lacrimal tubercle)                        1   0.167  0 -->
                                    1
                                    223 (Anterior lamina of petrosal exposur)      1   1.000  2 -->
                                    1
        node_43 --> Andinodelphys   18 (C6 transverse process posterior exte)      1   0.167  1 ==>
        0
                                    51 (Humerus, proximal extension of capit)      1   0.167  0 -->
                                    1
                                    65 (Magnum, facet with MC III)                 1   0.250  1 -->
                                    0
                                    77 (Relative height of greater trochante)      1   0.125  0 -->
                                    1
                                    139 (Mt II and Mt III proximal ends)           1   0.400  1 -->
                                    0
                                    144 (Mt III thickness relative to that o)      1   0.429  0 -->
                                    1
                                    164 (Hypoconulid absent or present)            1   0.167  1 ==>
                                    0
                                    192 (Transverse canal foramen)                 1   0.250  0 ==>
                                    1
                                    250 (Posttemporal notch/foramen)               1   0.111  0 -->
                                    1
        node_66 --> node_65         16 (C5 transverse process heads overlap )      1   0.333  1 -->
        0
                                    32 (Prehensile tail)                           1   0.200  0 -->
                                    1
                                    33 (Sternal cartilages, ossification (= )      1   1.000  1 -->
                                    0
                                    34 (Ribs, articulation with sternum)           1   0.500  0 -->
                                    1
                                    35 (Coracoid process)                          1   0.273  1 -->
                                    2
                                    59 (Distal process of ulna)                    1   1.000  1 ==>
                                    0
                                    63 (Distolateral process of scaphoid sep)      1   0.333  0 -->
                                    1
                                    88 (Tibia posterior shelf)                     1   0.222  1 ==>
                                    2
                                    92 (Astragalonavicular facet extends on )      1   0.143  0 -->
                                    1
                                    93 (Astragalonavicular facet extends on )      1   0.250  0 -->
                                    1
                                    109 (Ectal facet longest dimension)            1   0.182  1 -->
                                    0
                                    114 (Calcaneal sustentacular facet (ante)      1   0.500  0 ==>
                                    1
                                    115 (Calcaneal sustentacular facet anter)      1   0.200  0 ==>
                                    1
                                    121 (Calcaneal facet for fibula)               1   0.250  1 ==>
                                    0
                                    123 (Calcaneocuboid facet of the calcane)      1   0.500  0 ==>
                                    1
                                    152 (Centrocrista shape)                       1   0.143  0 -->
                                    1
                                    154 (Trigonid versus talonid width)            1   0.200  0 ==>
                                    1
                                    157 (Upper incisor arcade shape)               1   0.222  0 ==>
                                    1
                                    162 (Size upper I3 vs. I2)                     1   0.154  0 -->
                                    1
                                    177 (Posterior-most point of premaxillo-)      1   0.143  0 -->
                                    1
                                    179 (Maxillofrontal contact)                   1   0.250  0 -->
                                    1
                                    181 (Alisphenoid tympanic wing)                1   0.273  0 ==>
                                    1
                                    192 (Transverse canal foramen)                 1   0.250  0 ==>
                                    1
                                    194 (Intramural transverse canal)              1   0.333  0 ==>
                                    1
                                    198 (Palatal vacuities)                        2   0.154  0 ==>
                                    2
                                    206 (Manubrial-incudal lever-arm ratio)        1   0.333  1 -->
                                    0
                                    208 (Stapedial foramen visible)                1   0.250  0 -->
                                    1
                                    212 (Portion of paraseptal cartilage is )      1   0.500  1 -->
                                    0
                                    213 (Sperm pairing in epididymis)              1   0.333  0 -->
                                    1
                                    214 (Pouch type in mammary area)               1   0.571  3 -->
                                    0
                                    215 (Mammary count)                            2   0.364  0 -->
                                    2
                                    219 (Cavum epiptericum floored by)             1   0.600  1 ==>
                                    2
                                    224 (Anterior lamina of petrosal)              1   0.143  0 ==>
                                    1
                                    232 (Rostral tympanic process of petrosa)      1   0.500  0 ==>
                                    1
                                    245 (Petrosal contribution to the latera)      1   0.333  0 -->
                                    1
        node_65 --> Didelphis       1 (Atlantal foramen)                           1   0.143  0 -->
        1
                                    9 (Axis posterior spinous process extens)      1   0.333  1 ==>
                                    0
                                    19 (C6 spinous process)                        1   0.200  1 ==>
                                    2
                                    39 (Infraspinous fossa width)                  1   0.333  0 ==>
                                    1
                                    40 (Scapular spine width at neck level)        1   0.333  2 ==>
                                    1
                                    41 (Infraspinous/supraspinous fossa widt)      1   0.222  2 ==>
                                    1
                                    42 (Humerus, medial relief for teres maj)      1   0.143  1 -->
                                    0
                                    43 (Humerus, lateral ridge)                    1   0.167  1 ==>
                                    0
                                    55 (Humerus, capitulum lateral extension)      1   0.200  0 -->
                                    1
                                    66 (Trapezium, number of distal heads)         1   0.250  0 -->
                                    1
                                    89 (Tibia, distal articulation type)           1   0.143  0 ==>
                                    1
                                    91 (Astragalus, angle between medial and)      1   0.125  1 ==>
                                    2
                                    105 (Astragalus, ridge between lateral a)      1   0.100  0 ==>
                                    1
                                    113 (Calcaneal anterior peroneal tubercl)      1   0.250  1 ==>
                                    2
                                    125 (Calcaneum accessory facet anterior )      1   0.250  0 ==>
                                    1
                                    136 (Prehallux)                                1   0.250  0 -->
                                    1
                                    140 (Hallux opposability (articulation M)      1   0.250  0 -->
                                    1
                                    141 (Ridge on proximal articular facet o)      1   0.333  0 ==>
                                    1
                                    143 (Mt III thickness relative to that o)      1   0.250  1 ==>
                                    0
                                    177 (Posterior-most point of premaxillo-)      1   0.143  1 ==>
                                    0
                                    195 (Dorsal margin of foramen magnum)          1   0.333  0 ==>
                                    1
                                    214 (Pouch type in mammary area)               1   0.571  0 ==>
                                    1
                                    215 (Mammary count)                            2   0.364  2 ==>
                                    4
                                    225 (Internal acoustic meatus)                 1   0.143  1 ==>
                                    0
                                    237 (Mastoid exposure)                         1   0.286  0 -->
                                    1
                                    247 (Imprint of the transverse sinus bif)      1   0.143  0 ==>
                                    1
                                    249 (Posttemporal sulcus on the squamosa)      1   0.100  1 ==>
                                    0
        node_65 --> Monodelphis     2 (Atlas transverse foramen)                   1   0.250  0 ==>
        1
                                    20 (C7 transverse foramen)                     2   0.167  2 -->
                                    0
                                    25 (First thoracic vertebra with a tall )      1   0.250  0 ==>
                                    1
                                    44 (Humerus, capitulum for radius)             1   0.143  1 -->
                                    0
                                    49 (Humerus, extension of the deltoid cr)      1   0.125  0 ==>
                                    1
                                    66 (Trapezium, number of distal heads)         1   0.250  0 -->
                                    1
                                    84 (Sesamoids in articular area between )      1   0.222  0 -->
                                    {12}
                                    89 (Tibia, distal articulation type)           1   0.143  0 ==>
                                    1
                                    112 (Calcaneal anterior peroneal tubercl)      1   0.250  1 ==>
                                    0
                                    125 (Calcaneum accessory facet anterior )      1   0.250  0 ==>
                                    1
                                    126 (Cuboid medial plantar process forms)      1   0.167  1 ==>
                                    0
                                    136 (Prehallux)                                1   0.250  0 -->
                                    1
                                    140 (Hallux opposability (articulation M)      1   0.250  0 -->
                                    1
                                    141 (Ridge on proximal articular facet o)      1   0.333  0 ==>
                                    1
                                    215 (Mammary count)                            2   0.364  2 ==>
                                    4
                                    237 (Mastoid exposure)                         1   0.286  0 -->
                                    1
                                    247 (Imprint of the transverse sinus bif)      1   0.143  0 ==>
                                    1
                                    249 (Posttemporal sulcus on the squamosa)      1   0.100  1 ==>
                                    0
        node_65 --> node_45         1 (Atlantal foramen)                           1   0.143  0 -->
        1
                                    26 (First thoracic vertebrae with prezyg)      1   0.286  2 ==>
                                    1
                                    35 (Coracoid process)                          1   0.273  2 ==>
                                    1
                                    39 (Infraspinous fossa width)                  1   0.333  0 ==>
                                    1
                                    44 (Humerus, capitulum for radius)             1   0.143  1 -->
                                    0
                                    51 (Humerus, proximal extension of capit)      1   0.167  0 -->
                                    1
                                    55 (Humerus, capitulum lateral extension)      1   0.200  0 -->
                                    1
                                    56 (Humerus, shaft curvature)                  1   0.200  1 ==>
                                    0
                                    66 (Trapezium, number of distal heads)         1   0.250  0 -->
                                    1
                                    105 (Astragalus, ridge between lateral a)      1   0.100  0 ==>
                                    1
        node_45 --> Caluromys       2 (Atlas transverse foramen)                   1   0.250  0 ==>
        1
                                    19 (C6 spinous process)                        1   0.200  1 ==>
                                    2
                                    26 (First thoracic vertebrae with prezyg)      1   0.286  1 ==>
                                    0
                                    40 (Scapular spine width at neck level)        1   0.333  2 ==>
                                    1
                                    140 (Hallux opposability (articulation M)      1   0.250  0 -->
                                    1
                                    151 (Paracone versus metacone size in M2)      1   0.273  2 ==>
                                    1
                                    174 (Angular process medially inflected)       1   0.333  1 ==>
                                    0
                                    177 (Posterior-most point of premaxillo-)      1   0.143  1 ==>
                                    0
                                    178 (Maximum maxilla (palatal portion) l)      1   0.143  1 ==>
                                    0
                                    181 (Alisphenoid tympanic wing)                1   0.273  1 ==>
                                    2
                                    192 (Transverse canal foramen)                 1   0.250  1 ==>
                                    0
                                    198 (Palatal vacuities)                        2   0.154  2 ==>
                                    0
                                    199 (Premaxilla, palatal process)              1   0.143  1 ==>
                                    0
                                    250 (Posttemporal notch/foramen)               1   0.111  0 -->
                                    1
        node_45 --> Glironia        48 (Humerus, greater tuberosity height r)      1   0.167  0 ==>
        1
                                    49 (Humerus, extension of the deltoid cr)      1   0.125  0 ==>
                                    1
                                    63 (Distolateral process of scaphoid sep)      1   0.333  1 ==>
                                    0
                                    67 (Plane of the articular surface trape)      1   0.125  1 -->
                                    0
                                    75 (Epipubic bones proximal size)              1   0.250  1 ==>
                                    0
                                    84 (Sesamoids in articular area between )      1   0.222  0 -->
                                    1
                                    86 (Tibia length relative to femur lengt)      1   0.250  1 ==>
                                    0
                                    95 (Astragalar medial plantar tuberosity)      1   0.100  0 -->
                                    1
                                    107 (Astragalonavicular facet connection)      1   0.111  1 ==>
                                    0
                                    136 (Prehallux)                                1   0.250  0 -->
                                    1
                                    141 (Ridge on proximal articular facet o)      1   0.333  0 -->
                                    1
                                    157 (Upper incisor arcade shape)               1   0.222  1 ==>
                                    0
                                    233 (Rostral tympanic process of petrosa)      1   0.111  0 ==>
                                    1
                                    249 (Posttemporal sulcus on the squamosa)      1   0.100  1 ==>
                                    0
        node_65 --> node_48         92 (Astragalonavicular facet extends on )      1   0.143  1 ==>
        0
                                    113 (Calcaneal anterior peroneal tubercl)      1   0.250  1 ==>
                                    2
                                    123 (Calcaneocuboid facet of the calcane)      1   0.500  1 ==>
                                    2
                                    146 (Number of upper incisors)                 1   0.250  0 ==>
                                    1
                                    159 (Lower p2)                                 1   0.182  2 ==>
                                    1
                                    163 (Procumbent gliriform lower anterior)      1   0.333  0 ==>
                                    1
                                    165 (Lower canine)                             1   0.286  2 ==>
                                    1
                                    194 (Intramural transverse canal)              1   0.333  1 ==>
                                    0
                                    203 (masseteric fossa)                         1   0.333  0 ==>
                                    1
                                    233 (Rostral tympanic process of petrosa)      1   0.111  0 ==>
                                    1
                                    238 (Mastoid tympanic process)                 1   0.250  1 ==>
                                    2
                                    248 (Foramina on the sigmoid sinus and/o)      1   0.250  0 ==>
                                    1
                                    265 (paracanine fossa)                         1   0.167  0 ==>
                                    1
        node_48 --> node_47         46 (Humerus, olecranon fossa or foramen)       1   0.375  1 -->
        2
                                    55 (Humerus, capitulum lateral extension)      1   0.200  0 -->
                                    1
                                    77 (Relative height of greater trochante)      1   0.125  0 -->
                                    1
                                    90 (Tibia, posterior shelf articulation)       1   0.500  1 -->
                                    0
                                    91 (Astragalus, angle between medial and)      1   0.125  1 ==>
                                    0
                                    121 (Calcaneal facet for fibula)               1   0.250  0 ==>
                                    1
                                    126 (Cuboid medial plantar process forms)      1   0.167  1 -->
                                    0
                                    128 (Cuboidcalcaneal facet angle between)      1   0.250  0 -->
                                    1
                                    153 (Metaconule)                               1   0.167  0 -->
                                    1
                                    157 (Upper incisor arcade shape)               1   0.222  1 ==>
                                    2
                                    161 (Upper incisors spatulate)                 1   0.250  0 ==>
                                    1
                                    162 (Size upper I3 vs. I2)                     1   0.154  1 ==>
                                    2
                                    181 (Alisphenoid tympanic wing)                1   0.273  1 -->
                                    2
                                    257 (Distinct third trochanter)                1   0.333  1 -->
                                    0
        node_47 --> Caenolestes     4 (Atlas, cranial facets shape)                1   0.182  1 -->
        0
                                    12 (Suture between rib and axis is visib)      1   0.200  0 -->
                                    1
                                    16 (C5 transverse process heads overlap )      1   0.333  0 -->
                                    1
                                    22 (Articulation between C4-C5 bodies ty)      1   0.333  0 -->
                                    1
                                    24 (T1 transverse process level)               1   0.125  1 -->
                                    0
                                    32 (Prehensile tail)                           1   0.200  1 -->
                                    0
                                    41 (Infraspinous/supraspinous fossa widt)      2   0.222  2 ==>
                                    0
                                    42 (Humerus, medial relief for teres maj)      1   0.143  1 -->
                                    0
                                    43 (Humerus, lateral ridge)                    1   0.167  1 -->
                                    2
                                    67 (Plane of the articular surface trape)      1   0.125  1 -->
                                    0
                                    84 (Sesamoids in articular area between )      1   0.222  0 -->
                                    1
                                    92 (Astragalonavicular facet extends on )      1   0.143  0 ==>
                                    1
                                    122 (Calcaneal facet for fibula orientat)      1   0.500  1 -->
                                    0
                                    129 (Cuboidcalcaneal facet outer shelf)        1   0.200  0 -->
                                    1
                                    131 (Spatial relationship between navicu)      1   0.200  1 -->
                                    0
                                    139 (Mt II and Mt III proximal ends)           1   0.400  1 -->
                                    0
                                    144 (Mt III thickness relative to that o)      1   0.429  0 -->
                                    1
                                    149 (Upper molar M2 shape)                     1   0.200  0 -->
                                    1
                                    159 (Lower p2)                                 1   0.182  1 ==>
                                    2
                                    168 (Lower i2 (i3 of Hershkovitz) stagge)      1   0.250  1 ==>
                                    0
                                    196 (Shape of nasals)                          1   0.250  0 -->
                                    1
                                    205 (Ossicular axis)                           1   0.667  1 -->
                                    0
                                    208 (Stapedial foramen visible)                1   0.250  1 -->
                                    0
                                    211 (Paraseptal cartilage shape)               1   0.400  0 -->
                                    1
                                    218 (Cavum supracochleare)                     1   0.400  1 ==>
                                    0
                                    224 (Anterior lamina of petrosal)              1   0.143  1 -->
                                    0
                                    233 (Rostral tympanic process of petrosa)      1   0.111  1 ==>
                                    0
                                    234 (Tympanic aperture of hiatus Fallopi)      1   0.143  1 ==>
                                    0
                                    240 (Caudal tympanic process of petrosal)      1   0.143  0 -->
                                    1
                                    243 (Petrosal crest)                           1   0.250  1 ==>
                                    0
                                    250 (Posttemporal notch/foramen)               1   0.111  0 -->
                                    1
                                    269 (antorbittal fenestra)                     1   1.000  0 ==>
                                    1
        node_47 --> Palaeothentes   46 (Humerus, olecranon fossa or foramen)       1   0.375  2 -->
        3
                                    51 (Humerus, proximal extension of capit)      1   0.167  0 -->
                                    1
                                    52 (Humerus, medial epicondyle size)           1   0.100  1 -->
                                    0
                                    60 (Radius, articular facet for humerus)       1   0.250  0 ==>
                                    1
                                    70 (Tuberosity for rectus femoris m.)          1   0.222  0 ==>
                                    1
                                    88 (Tibia posterior shelf)                     1   0.222  2 -->
                                    1
                                    94 (Astragalus, dimensions of facet for )      1   0.143  0 ==>
                                    1
                                    109 (Ectal facet longest dimension)            2   0.182  0 ==>
                                    2
                                    122 (Calcaneal facet for fibula orientat)      1   0.500  1 -->
                                    0
                                    146 (Number of upper incisors)                 1   0.250  1 -->
                                    2
                                    147 (Number of lower incisors)                 2   0.250  0 -->
                                    2
                                    155 (Paraconid on lower molars)                1   0.333  1 ==>
                                    0
                                    234 (Tympanic aperture of hiatus Fallopi)      1   0.143  1 ==>
                                    2
        node_47 --> node_46         149 (Upper molar M2 shape)                     1   0.200  0 -->
        1
                                    160 (Upper P2)                                 1   0.167  2 ==>
                                    1
                                    166 (Upper canine)                             1   0.200  0 ==>
                                    1
                                    196 (Shape of nasals)                          1   0.250  0 -->
                                    1
                                    260 (retrodental foramen)                      1   1.000  0 -->
                                    1
                                    261 (molars)                                   1   0.333  0 ==>
                                    1
                                    271 (P3 morphology)                            1   0.400  0 ==>
                                    1
        node_46 --> Argyrolagus     46 (Humerus, olecranon fossa or foramen)       1   0.375  2 -->
        3
                                    52 (Humerus, medial epicondyle size)           1   0.100  1 -->
                                    0
                                    88 (Tibia posterior shelf)                     2   0.222  2 -->
                                    0
                                    96 (Astragalus, angle between facet for )      1   0.286  0 -->
                                    1
                                    102 (Ectal facet major dimension orienta)      1   0.333  1 -->
                                    0
                                    105 (Astragalus, ridge between lateral a)      1   0.100  0 -->
                                    1
                                    112 (Calcaneal anterior peroneal tubercl)      1   0.250  1 -->
                                    0
                                    114 (Calcaneal sustentacular facet (ante)      1   0.500  1 -->
                                    2
                                    120 (Calcaneal sustentacular facet anter)      1   0.200  0 -->
                                    1
                                    121 (Calcaneal facet for fibula)               1   0.250  1 -->
                                    2
                                    124 (Calcaneum sustentacular facet reach)      1   0.250  1 -->
                                    0
                                    127 (Cuboidcalcaneal facet)                    1   0.600  0 -->
                                    2
                                    128 (Cuboidcalcaneal facet angle between)      1   0.250  1 -->
                                    2
                                    146 (Number of upper incisors)                 2   0.250  1 ==>
                                    3
                                    147 (Number of lower incisors)                 2   0.250  0 -->
                                    2
                                    158 (P1)                                       1   0.167  1 ==>
                                    0
                                    159 (Lower p2)                                 1   0.182  1 -->
                                    0
                                    160 (Upper P2)                                 1   0.167  1 ==>
                                    0
                                    165 (Lower canine)                             1   0.286  1 -->
                                    0
                                    166 (Upper canine)                             1   0.200  1 ==>
                                    2
                                    181 (Alisphenoid tympanic wing)                1   0.273  2 ==>
                                    3
                                    182 (Ectotympanic shape)                       1   0.250  0 -->
                                    1
                                    190 (Foramen ovale position)                   1   0.429  1 -->
                                    2
                                    193 (Transverse canal position)                1   0.600  0 -->
                                    1
                                    259 (masseteric process)                       1   0.250  0 -->
                                    1
                                    261 (molars)                                   1   0.333  1 ==>
                                    2
                                    264 (ectal and fibular facets)                 1   1.000  0 -->
                                    1
        node_46 --> Proargyrolagus  267 (antorbital fossa)                         1   0.500  0 -->
        1
                                    268 (maxillo-nasal contact)                    1   1.000  0 -->
                                    1
        node_48 --> Yalkaparidon    95 (Astragalar medial plantar tuberosity)      1   0.100  0 ==>
        1
                                    96 (Astragalus, angle between facet for )      1   0.286  0 ==>
                                    1
                                    101 (Astragalar canal)                         1   0.167  0 ==>
                                    1
                                    105 (Astragalus, ridge between lateral a)      1   0.100  0 ==>
                                    1
                                    112 (Calcaneal anterior peroneal tubercl)      1   0.250  1 ==>
                                    0
                                    119 (Calcaneal sustentacular facet and e)      1   0.200  0 ==>
                                    1
                                    146 (Number of upper incisors)                 1   0.250  1 -->
                                    2
                                    151 (Paracone versus metacone size in M2)      1   0.273  2 -->
                                    3
                                    158 (P1)                                       1   0.167  1 ==>
                                    0
                                    160 (Upper P2)                                 2   0.167  2 ==>
                                    0
                                    166 (Upper canine)                             1   0.200  0 ==>
                                    1
                                    193 (Transverse canal position)                1   0.600  0 ==>
                                    3
                                    199 (Premaxilla, palatal process)              1   0.143  1 ==>
                                    0
                                    245 (Petrosal contribution to the latera)      1   0.333  1 ==>
                                    2
                                    272 (protocone)                                1   0.500  1 ==>
                                    0
                                    273 (talonid)                                  1   0.333  1 ==>
                                    0
        node_65 --> node_53         4 (Atlas, cranial facets shape)                1   0.182  1 ==>
        0
                                    12 (Suture between rib and axis is visib)      1   0.200  0 ==>
                                    1
                                    20 (C7 transverse foramen)                     2   0.167  2 -->
                                    0
                                    22 (Articulation between C4-C5 bodies ty)      1   0.333  0 -->
                                    1
                                    32 (Prehensile tail)                           1   0.200  1 ==>
                                    0
                                    62 (Prepollex)                                 1   0.167  1 ==>
                                    0
                                    105 (Astragalus, ridge between lateral a)      1   0.100  0 ==>
                                    1
                                    107 (Astragalonavicular facet connection)      1   0.111  1 ==>
                                    0
                                    119 (Calcaneal sustentacular facet and e)      1   0.200  0 ==>
                                    1
                                    123 (Calcaneocuboid facet of the calcane)      1   0.500  1 ==>
                                    2
                                    124 (Calcaneum sustentacular facet reach)      1   0.250  1 ==>
                                    0
                                    138 (Mt V proximal process extends ventr)      1   0.250  0 ==>
                                    1
                                    146 (Number of upper incisors)                 1   0.250  0 ==>
                                    1
                                    147 (Number of lower incisors)                 1   0.250  0 ==>
                                    1
                                    181 (Alisphenoid tympanic wing)                1   0.273  1 ==>
                                    2
                                    208 (Stapedial foramen visible)                1   0.250  1 ==>
                                    0
                                    213 (Sperm pairing in epididymis)              1   0.333  1 ==>
                                    0
                                    224 (Anterior lamina of petrosal)              1   0.143  1 ==>
                                    0
                                    238 (Mastoid tympanic process)                 1   0.250  1 ==>
                                    2
                                    246 (Prootic canal)                            1   0.143  0 ==>
                                    1
                                    250 (Posttemporal notch/foramen)               1   0.111  0 -->
                                    1
                                    265 (paracanine fossa)                         1   0.167  0 ==>
                                    1
        node_53 --> node_51         91 (Astragalus, angle between medial and)      1   0.125  1 -->
        2
                                    95 (Astragalar medial plantar tuberosity)      1   0.100  0 -->
                                    1
                                    119 (Calcaneal sustentacular facet and e)      1   0.200  1 -->
                                    2
                                    248 (Foramina on the sigmoid sinus and/o)      1   0.250  0 -->
                                    1
                                    256 (Posterior cingulid on lower molars)       1   0.250  0 ==>
                                    1
        node_51 --> node_50         1 (Atlantal foramen)                           1   0.143  0 -->
        1
                                    2 (Atlas transverse foramen)                   1   0.250  0 -->
                                    1
                                    17 (C5 and T1 body length)                     1   0.250  0 -->
                                    1
                                    42 (Humerus, medial relief for teres maj)      1   0.143  1 -->
                                    0
                                    43 (Humerus, lateral ridge)                    1   0.167  1 -->
                                    2
                                    52 (Humerus, medial epicondyle size)           1   0.100  1 -->
                                    0
                                    63 (Distolateral process of scaphoid sep)      1   0.333  1 -->
                                    2
                                    70 (Tuberosity for rectus femoris m.)          1   0.222  0 -->
                                    1
                                    84 (Sesamoids in articular area between )      1   0.222  0 -->
                                    1
                                    94 (Astragalus, dimensions of facet for )      1   0.143  0 ==>
                                    1
                                    112 (Calcaneal anterior peroneal tubercl)      1   0.250  1 ==>
                                    0
                                    125 (Calcaneum accessory facet anterior )      1   0.250  0 ==>
                                    1
                                    129 (Cuboidcalcaneal facet outer shelf)        1   0.200  0 -->
                                    1
                                    131 (Spatial relationship between navicu)      1   0.200  1 -->
                                    0
                                    139 (Mt II and Mt III proximal ends)           1   0.400  1 -->
                                    0
                                    144 (Mt III thickness relative to that o)      2   0.429  0 -->
                                    2
                                    154 (Trigonid versus talonid width)            1   0.200  1 ==>
                                    0
                                    157 (Upper incisor arcade shape)               1   0.222  1 -->
                                    0
                                    178 (Maximum maxilla (palatal portion) l)      1   0.143  1 -->
                                    0
                                    182 (Ectotympanic shape)                       1   0.250  0 -->
                                    1
                                    200 (Minor palatine foramen)                   1   0.333  1 -->
                                    0
                                    215 (Mammary count)                            1   0.364  2 -->
                                    3
                                    216 (Caecum)                                   1   0.500  1 -->
                                    0
                                    222 (Expansion of the crista petrosa int)      1   0.143  0 -->
                                    1
                                    233 (Rostral tympanic process of petrosa)      1   0.111  0 -->
                                    1
                                    235 (Stylomastoid foramen)                     1   0.250  0 ==>
                                    1
                                    240 (Caudal tympanic process of petrosal)      1   0.143  0 -->
                                    1
                                    241 (Petrosal plate)                           1   0.333  0 ==>
                                    1
                                    247 (Imprint of the transverse sinus bif)      1   0.143  0 ==>
                                    1
                                    258 (Squamosal epitympanic sinus)              1   0.167  0 -->
                                    1
        node_50 --> node_49         265 (paracanine fossa)                         1   0.167  1 ==>
        0
        node_49 --> Dasyuroides     11 (Axis anterior facets (prezygapophyse)      1   0.250  1 ==>
        0
                                    19 (C6 spinous process)                        1   0.200  1 ==>
                                    0
                                    44 (Humerus, capitulum for radius)             1   0.143  1 ==>
                                    0
                                    85 (Tibia medial malleolus)                    1   0.333  1 ==>
                                    0
                                    90 (Tibia, posterior shelf articulation)       1   0.500  1 ==>
                                    0
                                    111 (Calcaneal anterior peroneal tubercl)      1   0.250  1 ==>
                                    0
                                    162 (Size upper I3 vs. I2)                     1   0.154  1 ==>
                                    0
                                    234 (Tympanic aperture of hiatus Fallopi)      1   0.143  1 ==>
                                    0
                                    245 (Petrosal contribution to the latera)      1   0.333  1 ==>
                                    2
        node_49 --> Dasyurus        4 (Atlas, cranial facets shape)                1   0.182  0 ==>
        1
                                    45 (Humerus, entepicondylar foramen)           1   0.500  1 ==>
                                    0
                                    48 (Humerus, greater tuberosity height r)      1   0.167  0 ==>
                                    1
                                    53 (Humerus distal end size)                   1   0.167  1 -->
                                    0
                                    84 (Sesamoids in articular area between )      1   0.222  1 ==>
                                    2
                                    89 (Tibia, distal articulation type)           1   0.143  0 -->
                                    1
                                    101 (Astragalar canal)                         1   0.167  0 -->
                                    1
                                    107 (Astragalonavicular facet connection)      1   0.111  0 ==>
                                    1
                                    117 (Calcaneal sustentacular facet poste)      1   0.250  0 -->
                                    1
                                    126 (Cuboid medial plantar process forms)      1   0.167  1 ==>
                                    0
                                    211 (Paraseptal cartilage shape)               1   0.400  0 -->
                                    1
                                    224 (Anterior lamina of petrosal)              1   0.143  0 -->
                                    1
                                    225 (Internal acoustic meatus)                 1   0.143  1 -->
                                    0
        node_50 --> Phascogale      41 (Infraspinous/supraspinous fossa widt)      1   0.222  2 ==>
        1
                                    46 (Humerus, olecranon fossa or foramen)       1   0.375  1 ==>
                                    2
                                    53 (Humerus distal end size)                   1   0.167  1 -->
                                    0
                                    89 (Tibia, distal articulation type)           1   0.143  0 -->
                                    1
                                    101 (Astragalar canal)                         1   0.167  0 -->
                                    1
                                    117 (Calcaneal sustentacular facet poste)      1   0.250  0 -->
                                    1
                                    138 (Mt V proximal process extends ventr)      1   0.250  1 ==>
                                    0
                                    162 (Size upper I3 vs. I2)                     1   0.154  1 ==>
                                    2
                                    225 (Internal acoustic meatus)                 1   0.143  1 -->
                                    0
        node_51 --> Djarthia        104 (Astragalus, ridge between medial an)      1   0.125  1 ==>
        0
                                    105 (Astragalus, ridge between lateral a)      1   0.100  1 ==>
                                    0
                                    107 (Astragalonavicular facet connection)      1   0.111  0 ==>
                                    1
                                    153 (Metaconule)                               1   0.167  0 ==>
                                    1
                                    234 (Tympanic aperture of hiatus Fallopi)      1   0.143  1 ==>
                                    0
                                    249 (Posttemporal sulcus on the squamosa)      1   0.100  1 ==>
                                    0
        node_53 --> Notoryctes      5 (Atlas, transverse process ventral to )      1   0.333  0 ==>
        1
                                    13 (Axis-C3-C4 fusion)                         2   1.000  0 ==>
                                    2
                                    24 (T1 transverse process level)               1   0.125  1 -->
                                    0
                                    26 (First thoracic vertebrae with prezyg)      1   0.286  2 ==>
                                    1
                                    28 (Last lumbar vertebra, foramen on dor)      1   0.200  1 ==>
                                    0
                                    29 (Metapophyses in third lumbar vertebr)      1   0.250  0 -->
                                    2
                                    34 (Ribs, articulation with sternum)           1   0.500  1 ==>
                                    0
                                    35 (Coracoid process)                          1   0.273  2 -->
                                    3
                                    42 (Humerus, medial relief for teres maj)      1   0.143  1 -->
                                    0
                                    43 (Humerus, lateral ridge)                    1   0.167  1 ==>
                                    0
                                    45 (Humerus, entepicondylar foramen)           1   0.500  1 ==>
                                    0
                                    48 (Humerus, greater tuberosity height r)      1   0.167  0 ==>
                                    1
                                    49 (Humerus, extension of the deltoid cr)      1   0.125  0 ==>
                                    1
                                    51 (Humerus, proximal extension of capit)      1   0.167  0 -->
                                    1
                                    57 (Ulna, proximal epiphysis, distal mos)      1   0.500  1 ==>
                                    0
                                    67 (Plane of the articular surface trape)      1   0.125  1 -->
                                    0
                                    71 (Relative size of obturator foramen)        1   0.500  1 ==>
                                    0
                                    77 (Relative height of greater trochante)      1   0.125  0 -->
                                    1
                                    79 (Fibula proximal medial accessory she)      1   0.333  0 -->
                                    1
                                    87 (Tibia proximal dimensions)                 2   0.250  0 ==>
                                    2
                                    88 (Tibia posterior shelf)                     2   0.222  2 -->
                                    0
                                    91 (Astragalus, angle between medial and)      1   0.125  1 ==>
                                    0
                                    95 (Astragalar medial plantar tuberosity)      1   0.100  0 -->
                                    1
                                    111 (Calcaneal anterior peroneal tubercl)      1   0.250  1 -->
                                    0
                                    116 (Calcaneal sustentacular facet anter)      1   0.250  0 ==>
                                    1
                                    119 (Calcaneal sustentacular facet and e)      1   0.200  1 -->
                                    2
                                    120 (Calcaneal sustentacular facet anter)      1   0.200  0 -->
                                    1
                                    121 (Calcaneal facet for fibula)               1   0.250  0 -->
                                    1
                                    127 (Cuboidcalcaneal facet)                    1   0.600  0 ==>
                                    3
                                    129 (Cuboidcalcaneal facet outer shelf)        1   0.200  0 -->
                                    1
                                    131 (Spatial relationship between navicu)      1   0.200  1 -->
                                    0
                                    132 (Navicular shelf between cuboid and )      1   0.500  0 -->
                                    1
                                    135 (Falcula on hallux)                        1   0.500  0 ==>
                                    1
                                    136 (Prehallux)                                1   0.250  0 -->
                                    1
                                    143 (Mt III thickness relative to that o)      1   0.250  1 -->
                                    0
                                    145 (Foot ungual phalanx of digit IV, pr)      2   0.222  0 -->
                                    2
                                    146 (Number of upper incisors)                 1   0.250  1 ==>
                                    2
                                    151 (Paracone versus metacone size in M2)      1   0.273  2 ==>
                                    3
                                    157 (Upper incisor arcade shape)               1   0.222  1 -->
                                    0
                                    158 (P1)                                       1   0.167  1 ==>
                                    0
                                    165 (Lower canine)                             1   0.286  2 ==>
                                    {01}
                                    168 (Lower i2 (i3 of Hershkovitz) stagge)      1   0.250  1 ==>
                                    0
                                    172 (Parietal-alisphenoid or squamosal-f)      1   0.250  0 -->
                                    1
                                    177 (Posterior-most point of premaxillo-)      1   0.143  1 ==>
                                    0
                                    178 (Maximum maxilla (palatal portion) l)      1   0.143  1 -->
                                    0
                                    189 (Size of incisura tympanica)               1   0.500  1 ==>
                                    0
                                    198 (Palatal vacuities)                        2   0.154  2 ==>
                                    0
                                    201 (Hypoglossal foramina)                     1   0.500  2 ==>
                                    1
                                    203 (masseteric fossa)                         1   0.333  0 ==>
                                    1
                                    204 (Malleolar neck)                           1   0.500  0 ==>
                                    1
                                    210 (Paraseptal cartilage dips down vert)      1   0.500  0 -->
                                    1
                                    214 (Pouch type in mammary area)               1   0.571  0 -->
                                    2
                                    215 (Mammary count)                            1   0.364  2 ==>
                                    1
                                    216 (Caecum)                                   1   0.500  1 -->
                                    0
                                    233 (Rostral tympanic process of petrosa)      1   0.111  0 -->
                                    1
                                    235 (Stylomastoid foramen)                     1   0.250  0 ==>
                                    1
                                    240 (Caudal tympanic process of petrosal)      1   0.143  0 -->
                                    1
                                    241 (Petrosal plate)                           1   0.333  0 ==>
                                    1
                                    273 (talonid)                                  1   0.333  1 ==>
                                    0
        node_53 --> node_52         11 (Axis anterior facets (prezygapophyse)      1   0.250  1 ==>
        0
                                    16 (C5 transverse process heads overlap )      1   0.333  0 ==>
                                    1
                                    19 (C6 spinous process)                        1   0.200  1 ==>
                                    2
                                    24 (T1 transverse process level)               1   0.125  1 -->
                                    0
                                    25 (First thoracic vertebra with a tall )      1   0.250  0 ==>
                                    1
                                    29 (Metapophyses in third lumbar vertebr)      1   0.250  0 -->
                                    2
                                    31 (Caudal vertebrae, hyperexpanded chev)      1   1.000  0 ==>
                                    1
                                    35 (Coracoid process)                          1   0.273  2 -->
                                    3
                                    36 (Ventral extension of acromion)             1   0.500  0 ==>
                                    1
                                    37 (Crest on medial aspect of scapula, n)      1   1.000  0 ==>
                                    1
                                    41 (Infraspinous/supraspinous fossa widt)      1   0.222  2 ==>
                                    1
                                    46 (Humerus, olecranon fossa or foramen)       1   0.375  1 ==>
                                    2
                                    47 (Humerus, laminar supinator crest)          1   1.000  1 ==>
                                    0
                                    52 (Humerus, medial epicondyle size)           1   0.100  1 -->
                                    0
                                    53 (Humerus distal end size)                   1   0.167  1 -->
                                    0
                                    64 (Proximal aspect of magnum)                 1   1.000  0 ==>
                                    1
                                    67 (Plane of the articular surface trape)      1   0.125  1 -->
                                    0
                                    68 (Both MC I and MC V are hyper-reduced)      1   1.000  1 ==>
                                    0
                                    75 (Epipubic bones proximal size)              1   0.250  1 ==>
                                    0
                                    77 (Relative height of greater trochante)      1   0.125  0 -->
                                    1
                                    78 (Femur, lesser trochanter)                  1   1.000  1 ==>
                                    0
                                    79 (Fibula proximal medial accessory she)      1   0.333  0 -->
                                    1
                                    80 (Fibula proximal posterior extension )      1   0.333  1 ==>
                                    0
                                    82 (Articulation between femur and fibul)      1   0.500  1 ==>
                                    0
                                    85 (Tibia medial malleolus)                    1   0.333  1 ==>
                                    0
                                    88 (Tibia posterior shelf)                     2   0.222  2 -->
                                    0
                                    91 (Astragalus, angle between medial and)      1   0.125  1 -->
                                    2
                                    92 (Astragalonavicular facet extends on )      1   0.143  1 ==>
                                    0
                                    96 (Astragalus, angle between facet for )      2   0.286  0 ==>
                                    2
                                    102 (Ectal facet major dimension orienta)      1   0.333  1 ==>
                                    0
                                    106 (Medial astragalotibial facet, poste)      1   0.250  0 ==>
                                    1
                                    109 (Ectal facet longest dimension)            2   0.182  0 ==>
                                    2
                                    111 (Calcaneal anterior peroneal tubercl)      1   0.250  1 -->
                                    0
                                    120 (Calcaneal sustentacular facet anter)      1   0.200  0 -->
                                    1
                                    121 (Calcaneal facet for fibula)               1   0.250  0 -->
                                    1
                                    127 (Cuboidcalcaneal facet)                    1   0.600  0 ==>
                                    1
                                    132 (Navicular shelf between cuboid and )      1   0.500  0 -->
                                    1
                                    133 (Navicular size)                           1   0.667  1 ==>
                                    2
                                    137 (Mt IV proximal contact)                   1   0.500  1 ==>
                                    0
                                    142 (Syndactyly or external fusion of di)      1   0.500  0 ==>
                                    1
                                    143 (Mt III thickness relative to that o)      1   0.250  1 -->
                                    0
                                    145 (Foot ungual phalanx of digit IV, pr)      2   0.222  0 -->
                                    2
                                    153 (Metaconule)                               1   0.167  0 ==>
                                    1
                                    161 (Upper incisors spatulate)                 1   0.250  0 ==>
                                    1
                                    172 (Parietal-alisphenoid or squamosal-f)      1   0.250  0 -->
                                    1
                                    182 (Ectotympanic shape)                       1   0.250  0 -->
                                    1
                                    190 (Foramen ovale position)                   1   0.429  1 ==>
                                    2
                                    196 (Shape of nasals)                          1   0.250  0 ==>
                                    1
                                    199 (Premaxilla, palatal process)              1   0.143  1 ==>
                                    0
                                    215 (Mammary count)                            1   0.364  2 -->
                                    3
                                    234 (Tympanic aperture of hiatus Fallopi)      1   0.143  1 ==>
                                    2
                                    243 (Petrosal crest)                           1   0.250  1 ==>
                                    0
                                    245 (Petrosal contribution to the latera)      1   0.333  1 ==>
                                    2
                                    267 (antorbital fossa)                         1   0.500  0 ==>
                                    1
        node_52 --> Echymipera      4 (Atlas, cranial facets shape)                1   0.182  0 ==>
        1
                                    17 (C5 and T1 body length)                     1   0.250  0 -->
                                    1
                                    46 (Humerus, olecranon fossa or foramen)       1   0.375  2 ==>
                                    3
                                    49 (Humerus, extension of the deltoid cr)      1   0.125  0 ==>
                                    1
                                    65 (Magnum, facet with MC III)                 1   0.250  1 ==>
                                    0
                                    126 (Cuboid medial plantar process forms)      1   0.167  1 ==>
                                    0
                                    248 (Foramina on the sigmoid sinus and/o)      1   0.250  0 -->
                                    1
        node_52 --> Perameles       41 (Infraspinous/supraspinous fossa widt)      1   0.222  1 ==>
        0
                                    94 (Astragalus, dimensions of facet for )      1   0.143  0 ==>
                                    1
                                    103 (Ectal facet position in ventral vie)      1   0.333  0 ==>
                                    1
                                    118 (Calcaneal plantar tubercle)               1   0.333  1 ==>
                                    0
                                    139 (Mt II and Mt III proximal ends)           1   0.400  1 ==>
                                    0
                                    146 (Number of upper incisors)                 1   0.250  1 ==>
                                    0
                                    149 (Upper molar M2 shape)                     1   0.200  0 ==>
                                    1
                                    173 (Width of frontals versus width of p)      1   0.500  0 ==>
                                    1
                                    214 (Pouch type in mammary area)               1   0.571  0 -->
                                    2
                                    222 (Expansion of the crista petrosa int)      1   0.143  0 -->
                                    1
                                    233 (Rostral tympanic process of petrosa)      1   0.111  0 -->
                                    1
                                    240 (Caudal tympanic process of petrosal)      1   0.143  0 -->
                                    1
                                    258 (Squamosal epitympanic sinus)              1   0.167  0 -->
                                    1
        node_65 --> node_64         7 (Atlas intercentrum)                         1   0.333  1 ==>
        0
                                    17 (C5 and T1 body length)                     1   0.250  0 ==>
                                    1
                                    26 (First thoracic vertebrae with prezyg)      1   0.286  2 ==>
                                    1
                                    28 (Last lumbar vertebra, foramen on dor)      1   0.200  1 ==>
                                    0
                                    39 (Infraspinous fossa width)                  1   0.333  0 ==>
                                    1
                                    44 (Humerus, capitulum for radius)             1   0.143  1 -->
                                    0
                                    51 (Humerus, proximal extension of capit)      1   0.167  0 -->
                                    1
                                    62 (Prepollex)                                 1   0.167  1 ==>
                                    0
                                    89 (Tibia, distal articulation type)           1   0.143  0 ==>
                                    1
                                    112 (Calcaneal anterior peroneal tubercl)      1   0.250  1 ==>
                                    0
                                    119 (Calcaneal sustentacular facet and e)      2   0.200  0 ==>
                                    2
                                    123 (Calcaneocuboid facet of the calcane)      1   0.500  1 ==>
                                    2
                                    129 (Cuboidcalcaneal facet outer shelf)        1   0.200  0 -->
                                    1
                                    140 (Hallux opposability (articulation M)      1   0.250  0 -->
                                    1
                                    143 (Mt III thickness relative to that o)      1   0.250  1 ==>
                                    0
                                    151 (Paracone versus metacone size in M2)      1   0.273  2 ==>
                                    1
                                    152 (Centrocrista shape)                       1   0.143  1 ==>
                                    0
                                    181 (Alisphenoid tympanic wing)                1   0.273  1 ==>
                                    2
                                    188 (Position of incisura tympanica)           1   1.000  0 ==>
                                    1
                                    189 (Size of incisura tympanica)               1   0.500  1 ==>
                                    0
                                    190 (Foramen ovale position)                   1   0.429  1 ==>
                                    2
                                    204 (Malleolar neck)                           1   0.500  0 ==>
                                    1
                                    213 (Sperm pairing in epididymis)              1   0.333  1 ==>
                                    0
                                    222 (Expansion of the crista petrosa int)      1   0.143  0 ==>
                                    1
                                    238 (Mastoid tympanic process)                 1   0.250  1 ==>
                                    2
                                    240 (Caudal tympanic process of petrosal)      1   0.143  0 ==>
                                    1
                                    245 (Petrosal contribution to the latera)      1   0.333  1 ==>
                                    2
                                    246 (Prootic canal)                            1   0.143  0 ==>
                                    1
                                    250 (Posttemporal notch/foramen)               1   0.111  0 -->
                                    1
                                    265 (paracanine fossa)                         1   0.167  0 ==>
                                    1
        node_64 --> Dromiciops      4 (Atlas, cranial facets shape)                1   0.182  1 ==>
        0
                                    11 (Axis anterior facets (prezygapophyse)      1   0.250  1 ==>
                                    0
                                    35 (Coracoid process)                          1   0.273  2 -->
                                    1
                                    43 (Humerus, lateral ridge)                    1   0.167  1 -->
                                    0
                                    52 (Humerus, medial epicondyle size)           1   0.100  1 ==>
                                    0
                                    56 (Humerus, shaft curvature)                  1   0.200  1 ==>
                                    0
                                    63 (Distolateral process of scaphoid sep)      1   0.333  1 ==>
                                    2
                                    67 (Plane of the articular surface trape)      1   0.125  1 -->
                                    0
                                    70 (Tuberosity for rectus femoris m.)          1   0.222  0 ==>
                                    2
                                    91 (Astragalus, angle between medial and)      1   0.125  1 -->
                                    2
                                    104 (Astragalus, ridge between medial an)      1   0.125  1 -->
                                    0
                                    107 (Astragalonavicular facet connection)      1   0.111  1 -->
                                    0
                                    113 (Calcaneal anterior peroneal tubercl)      1   0.250  1 -->
                                    2
                                    115 (Calcaneal sustentacular facet anter)      1   0.200  1 -->
                                    0
                                    128 (Cuboidcalcaneal facet angle between)      2   0.250  0 -->
                                    2
                                    157 (Upper incisor arcade shape)               1   0.222  1 ==>
                                    0
                                    161 (Upper incisors spatulate)                 1   0.250  0 -->
                                    1
                                    168 (Lower i2 (i3 of Hershkovitz) stagge)      1   0.250  1 -->
                                    0
                                    172 (Parietal-alisphenoid or squamosal-f)      1   0.250  0 ==>
                                    1
                                    177 (Posterior-most point of premaxillo-)      1   0.143  1 ==>
                                    0
                                    178 (Maximum maxilla (palatal portion) l)      1   0.143  1 -->
                                    0
                                    199 (Premaxilla, palatal process)              1   0.143  1 ==>
                                    0
                                    205 (Ossicular axis)                           1   0.667  1 -->
                                    2
                                    206 (Manubrial-incudal lever-arm ratio)        1   0.333  0 -->
                                    1
                                    207 (Stapedial ratio)                          1   0.500  0 ==>
                                    1
                                    211 (Paraseptal cartilage shape)               1   0.400  0 -->
                                    1
                                    229 (Epitympanic wing of petrosal (2))         1   0.500  0 ==>
                                    1
                                    233 (Rostral tympanic process of petrosa)      1   0.111  0 ==>
                                    1
                                    234 (Tympanic aperture of hiatus Fallopi)      1   0.143  1 ==>
                                    0
                                    235 (Stylomastoid foramen)                     1   0.250  0 ==>
                                    1
                                    237 (Mastoid exposure)                         1   0.286  0 -->
                                    1
                                    241 (Petrosal plate)                           1   0.333  0 ==>
                                    1
                                    248 (Foramina on the sigmoid sinus and/o)      1   0.250  0 ==>
                                    1
        node_64 --> node_63         1 (Atlantal foramen)                           1   0.143  0 -->
        1
                                    22 (Articulation between C4-C5 bodies ty)      1   0.333  0 -->
                                    1
                                    61 (Lunate)                                    1   0.333  2 ==>
                                    1
                                    63 (Distolateral process of scaphoid sep)      1   0.333  1 ==>
                                    0
                                    105 (Astragalus, ridge between lateral a)      1   0.100  0 ==>
                                    1
                                    142 (Syndactyly or external fusion of di)      1   0.500  0 ==>
                                    1
                                    146 (Number of upper incisors)                 2   0.250  0 ==>
                                    2
                                    147 (Number of lower incisors)                 3   0.250  0 ==>
                                    3
                                    149 (Upper molar M2 shape)                     1   0.200  0 ==>
                                    1
                                    153 (Metaconule)                               1   0.167  0 ==>
                                    1
                                    155 (Paraconid on lower molars)                1   0.333  1 ==>
                                    0
                                    159 (Lower p2)                                 1   0.182  2 ==>
                                    1
                                    163 (Procumbent gliriform lower anterior)      1   0.333  0 ==>
                                    1
                                    165 (Lower canine)                             2   0.286  2 ==>
                                    0
                                    180 (Lacrimal tubercle)                        1   0.167  0 ==>
                                    1
                                    187 (Postglenoid foramen position)             1   0.667  0 ==>
                                    1
                                    211 (Paraseptal cartilage shape)               1   0.400  0 -->
                                    2
                                    217 (Fasciculus aberrans in brain)             1   1.000  0 ==>
                                    1
                                    254 (Squamosal contribution to hypotympa)      1   0.333  0 ==>
                                    1
                                    258 (Squamosal epitympanic sinus)              1   0.167  0 ==>
                                    1
                                    262 (glenoid fossa)                            1   0.667  0 ==>
                                    1
                                    271 (P3 morphology)                            1   0.400  0 ==>
                                    2
        node_63 --> node_61         107 (Astragalonavicular facet connection)      1   0.111  1 -->
        0
                                    161 (Upper incisors spatulate)                 1   0.250  0 -->
                                    1
                                    181 (Alisphenoid tympanic wing)                1   0.273  2 ==>
                                    3
                                    182 (Ectotympanic shape)                       2   0.250  0 -->
                                    2
                                    194 (Intramural transverse canal)              1   0.333  1 ==>
                                    0
                                    205 (Ossicular axis)                           1   0.667  1 -->
                                    2
                                    206 (Manubrial-incudal lever-arm ratio)        1   0.333  0 -->
                                    1
                                    210 (Paraseptal cartilage dips down vert)      1   0.500  0 -->
                                    1
                                    214 (Pouch type in mammary area)               1   0.571  0 -->
                                    1
                                    242 (Fossa incudis and epitympanic reces)      1   1.000  0 -->
                                    1
                                    249 (Posttemporal sulcus on the squamosa)      1   0.100  1 ==>
                                    0
        node_61 --> node_55         35 (Coracoid process)                          1   0.273  2 -->
        1
                                    91 (Astragalus, angle between medial and)      1   0.125  1 -->
                                    2
                                    104 (Astragalus, ridge between medial an)      1   0.125  1 -->
                                    0
                                    128 (Cuboidcalcaneal facet angle between)      2   0.250  0 -->
                                    2
                                    151 (Paracone versus metacone size in M2)      1   0.273  1 ==>
                                    0
                                    160 (Upper P2)                                 1   0.167  2 -->
                                    1
                                    162 (Size upper I3 vs. I2)                     1   0.154  1 -->
                                    2
                                    184 (Bony external auditory meatus separ)      1   0.500  0 -->
                                    1
                                    185 (Fusion of ectotympanic with other b)      1   0.500  0 -->
                                    1
        node_55 --> node_54         40 (Scapular spine width at neck level)        1   0.333  2 -->
        1
                                    84 (Sesamoids in articular area between )      1   0.222  0 -->
                                    1
                                    147 (Number of lower incisors)                 1   0.250  3 ==>
                                    2
                                    150 (Paracone and metacone placement in )      1   0.333  0 ==>
                                    1
                                    164 (Hypoconulid absent or present)            1   0.167  1 -->
                                    0
                                    169 (Bunolophodonty or lophodonty develo)      1   0.333  0 ==>
                                    1
                                    176 (Bones surrounding infraorbital cana)      1   0.333  0 -->
                                    1
                                    178 (Maximum maxilla (palatal portion) l)      1   0.143  1 -->
                                    0
                                    209 (Bullate stapes)                           1   0.500  0 -->
                                    1
                                    221 (Pars mastoidea)                           1   0.500  0 ==>
                                    1
                                    237 (Mastoid exposure)                         1   0.286  0 -->
                                    2
                                    255 (Alisphenoid contribution to hypotym)      1   0.333  1 -->
                                    0
        node_54 --> Trichosurus     11 (Axis anterior facets (prezygapophyse)      1   0.250  1 ==>
        0
                                    29 (Metapophyses in third lumbar vertebr)      1   0.250  0 -->
                                    {12}
                                    61 (Lunate)                                    1   0.333  1 ==>
                                    2
                                    77 (Relative height of greater trochante)      1   0.125  0 ==>
                                    1
                                    95 (Astragalar medial plantar tuberosity)      1   0.100  0 ==>
                                    1
                                    159 (Lower p2)                                 1   0.182  1 ==>
                                    0
                                    160 (Upper P2)                                 1   0.167  1 ==>
                                    0
                                    211 (Paraseptal cartilage shape)               1   0.400  2 -->
                                    1
                                    215 (Mammary count)                            1   0.364  2 ==>
                                    1
                                    247 (Imprint of the transverse sinus bif)      1   0.143  0 ==>
                                    1
                                    259 (masseteric process)                       1   0.250  0 ==>
                                    1
        node_54 --> Phalanger       6 (Atlas ventral arches)                       1   0.250  1 ==>
        0
                                    18 (C6 transverse process posterior exte)      1   0.167  1 ==>
                                    0
                                    43 (Humerus, lateral ridge)                    1   0.167  1 -->
                                    0
                                    86 (Tibia length relative to femur lengt)      1   0.250  1 ==>
                                    0
                                    107 (Astragalonavicular facet connection)      1   0.111  0 ==>
                                    1
                                    116 (Calcaneal sustentacular facet anter)      1   0.250  0 -->
                                    1
                                    191 (Carotid foramen position)                 1   0.500  0 ==>
                                    1
                                    222 (Expansion of the crista petrosa int)      1   0.143  1 ==>
                                    0
                                    224 (Anterior lamina of petrosal)              1   0.143  1 -->
                                    0
                                    234 (Tympanic aperture of hiatus Fallopi)      1   0.143  1 -->
                                    0
        node_55 --> Cercartetus     1 (Atlantal foramen)                           1   0.143  1 ==>
        0
                                    4 (Atlas, cranial facets shape)                1   0.182  1 ==>
                                    0
                                    7 (Atlas intercentrum)                         1   0.333  0 ==>
                                    1
                                    15 (C5 transverse process displays two h)      1   0.250  1 ==>
                                    0
                                    20 (C7 transverse foramen)                     1   0.167  2 -->
                                    1
                                    29 (Metapophyses in third lumbar vertebr)      1   0.250  0 -->
                                    1
                                    39 (Infraspinous fossa width)                  1   0.333  1 ==>
                                    0
                                    105 (Astragalus, ridge between lateral a)      1   0.100  1 ==>
                                    0
                                    112 (Calcaneal anterior peroneal tubercl)      1   0.250  0 ==>
                                    1
                                    113 (Calcaneal anterior peroneal tubercl)      1   0.250  1 -->
                                    2
                                    115 (Calcaneal sustentacular facet anter)      1   0.200  1 -->
                                    0
                                    116 (Calcaneal sustentacular facet anter)      1   0.250  0 -->
                                    1
                                    121 (Calcaneal facet for fibula)               1   0.250  0 ==>
                                    1
                                    124 (Calcaneum sustentacular facet reach)      1   0.250  1 -->
                                    0
                                    131 (Spatial relationship between navicu)      1   0.200  1 ==>
                                    0
                                    193 (Transverse canal position)                1   0.600  0 ==>
                                    2
                                    219 (Cavum epiptericum floored by)             1   0.600  2 ==>
                                    1
                                    224 (Anterior lamina of petrosal)              1   0.143  1 -->
                                    0
                                    234 (Tympanic aperture of hiatus Fallopi)      1   0.143  1 -->
                                    0
                                    262 (glenoid fossa)                            1   0.667  1 ==>
                                    0
        node_61 --> node_60         40 (Scapular spine width at neck level)        1   0.333  2 -->
        1
                                    65 (Magnum, facet with MC III)                 1   0.250  1 ==>
                                    0
                                    124 (Calcaneum sustentacular facet reach)      1   0.250  1 -->
                                    0
                                    237 (Mastoid exposure)                         1   0.286  0 -->
                                    1
                                    255 (Alisphenoid contribution to hypotym)      1   0.333  1 -->
                                    0
        node_60 --> node_56         20 (C7 transverse foramen)                     1   0.167  2 -->
        1
                                    43 (Humerus, lateral ridge)                    1   0.167  1 -->
                                    0
                                    62 (Prepollex)                                 1   0.167  0 ==>
                                    1
                                    84 (Sesamoids in articular area between )      1   0.222  0 -->
                                    1
                                    91 (Astragalus, angle between medial and)      1   0.125  1 -->
                                    2
                                    104 (Astragalus, ridge between medial an)      1   0.125  1 -->
                                    0
                                    116 (Calcaneal sustentacular facet anter)      1   0.250  0 -->
                                    1
                                    128 (Cuboidcalcaneal facet angle between)      2   0.250  0 -->
                                    2
                                    178 (Maximum maxilla (palatal portion) l)      1   0.143  1 -->
                                    0
                                    184 (Bony external auditory meatus separ)      1   0.500  0 -->
                                    1
                                    185 (Fusion of ectotympanic with other b)      1   0.500  0 -->
                                    1
                                    198 (Palatal vacuities)                        2   0.154  2 ==>
                                    0
                                    207 (Stapedial ratio)                          1   0.500  0 ==>
                                    1
                                    209 (Bullate stapes)                           1   0.500  0 -->
                                    1
                                    219 (Cavum epiptericum floored by)             1   0.600  2 ==>
                                    1
                                    221 (Pars mastoidea)                           1   0.500  0 ==>
                                    1
                                    222 (Expansion of the crista petrosa int)      1   0.143  1 ==>
                                    0
        node_56 --> Petaurus        2 (Atlas transverse foramen)                   1   0.250  0 ==>
        1
                                    7 (Atlas intercentrum)                         1   0.333  0 ==>
                                    1
                                    15 (C5 transverse process displays two h)      1   0.250  1 ==>
                                    0
                                    19 (C6 spinous process)                        1   0.200  1 ==>
                                    0
                                    29 (Metapophyses in third lumbar vertebr)      1   0.250  0 -->
                                    2
                                    35 (Coracoid process)                          1   0.273  2 -->
                                    1
                                    52 (Humerus, medial epicondyle size)           1   0.100  1 ==>
                                    0
                                    53 (Humerus distal end size)                   1   0.167  1 ==>
                                    0
                                    70 (Tuberosity for rectus femoris m.)          1   0.222  0 ==>
                                    1
                                    75 (Epipubic bones proximal size)              1   0.250  1 ==>
                                    0
                                    95 (Astragalar medial plantar tuberosity)      1   0.100  0 -->
                                    1
                                    105 (Astragalus, ridge between lateral a)      1   0.100  1 ==>
                                    0
                                    115 (Calcaneal sustentacular facet anter)      1   0.200  1 -->
                                    0
                                    131 (Spatial relationship between navicu)      1   0.200  1 ==>
                                    0
                                    147 (Number of lower incisors)                 1   0.250  3 ==>
                                    2
                                    157 (Upper incisor arcade shape)               1   0.222  1 ==>
                                    2
                                    160 (Upper P2)                                 1   0.167  2 -->
                                    1
                                    162 (Size upper I3 vs. I2)                     1   0.154  1 -->
                                    0
                                    164 (Hypoconulid absent or present)            1   0.167  1 -->
                                    0
                                    172 (Parietal-alisphenoid or squamosal-f)      1   0.250  0 ==>
                                    1
                                    180 (Lacrimal tubercle)                        1   0.167  1 ==>
                                    0
                                    190 (Foramen ovale position)                   1   0.429  2 ==>
                                    1
                                    199 (Premaxilla, palatal process)              1   0.143  1 ==>
                                    0
                                    203 (masseteric fossa)                         1   0.333  0 -->
                                    1
                                    249 (Posttemporal sulcus on the squamosa)      1   0.100  0 ==>
                                    1
                                    271 (P3 morphology)                            1   0.400  2 ==>
                                    0
        node_56 --> Pseudochirops   4 (Atlas, cranial facets shape)                1   0.182  1 -->
        2
                                    11 (Axis anterior facets (prezygapophyse)      1   0.250  1 -->
                                    0
                                    12 (Suture between rib and axis is visib)      1   0.200  0 ==>
                                    1
                                    18 (C6 transverse process posterior exte)      1   0.167  1 -->
                                    0
                                    19 (C6 spinous process)                        1   0.200  1 -->
                                    2
                                    24 (T1 transverse process level)               1   0.125  1 ==>
                                    0
                                    56 (Humerus, shaft curvature)                  1   0.200  1 -->
                                    0
                                    84 (Sesamoids in articular area between )      1   0.222  1 ==>
                                    2
                                    86 (Tibia length relative to femur lengt)      1   0.250  1 ==>
                                    0
                                    107 (Astragalonavicular facet connection)      1   0.111  0 ==>
                                    1
                                    137 (Mt IV proximal contact)                   1   0.500  1 ==>
                                    0
                                    151 (Paracone versus metacone size in M2)      1   0.273  1 ==>
                                    0
                                    152 (Centrocrista shape)                       1   0.143  0 ==>
                                    1
                                    156 (Intersection of cristid obliqua wit)      1   0.333  1 ==>
                                    0
                                    159 (Lower p2)                                 1   0.182  1 ==>
                                    0
                                    162 (Size upper I3 vs. I2)                     1   0.154  1 -->
                                    2
                                    170 (Selenodonty developed)                    1   0.333  0 ==>
                                    1
        node_60 --> node_59         4 (Atlas, cranial facets shape)                1   0.182  1 -->
        2
                                    11 (Axis anterior facets (prezygapophyse)      1   0.250  1 -->
                                    0
                                    18 (C6 transverse process posterior exte)      1   0.167  1 -->
                                    0
                                    19 (C6 spinous process)                        1   0.200  1 -->
                                    2
                                    28 (Last lumbar vertebra, foramen on dor)      1   0.200  0 ==>
                                    1
                                    32 (Prehensile tail)                           1   0.200  1 ==>
                                    0
                                    35 (Coracoid process)                          1   0.273  2 ==>
                                    3
                                    39 (Infraspinous fossa width)                  1   0.333  1 ==>
                                    2
                                    48 (Humerus, greater tuberosity height r)      1   0.167  0 ==>
                                    1
                                    49 (Humerus, extension of the deltoid cr)      1   0.125  0 ==>
                                    1
                                    56 (Humerus, shaft curvature)                  1   0.200  1 -->
                                    0
                                    61 (Lunate)                                    1   0.333  1 ==>
                                    0
                                    69 (Magnum and unciform proximal extensi)      1   0.500  0 ==>
                                    1
                                    70 (Tuberosity for rectus femoris m.)          1   0.222  0 ==>
                                    2
                                    72 (Hyperdevelopment of iliopubic proces)      1   0.500  0 ==>
                                    1
                                    76 (Mediolateral constriction in greater)      1   0.500  0 ==>
                                    1
                                    77 (Relative height of greater trochante)      1   0.125  0 ==>
                                    1
                                    79 (Fibula proximal medial accessory she)      1   0.333  0 ==>
                                    1
                                    81 (Fibula lateral distal process)             1   0.333  1 ==>
                                    0
                                    87 (Tibia proximal dimensions)                 2   0.250  0 ==>
                                    2
                                    89 (Tibia, distal articulation type)           1   0.143  1 ==>
                                    0
                                    91 (Astragalus, angle between medial and)      1   0.125  1 ==>
                                    0
                                    92 (Astragalonavicular facet extends on )      1   0.143  1 ==>
                                    0
                                    93 (Astragalonavicular facet extends on )      1   0.250  1 ==>
                                    0
                                    94 (Astragalus, dimensions of facet for )      1   0.143  0 ==>
                                    1
                                    96 (Astragalus, angle between facet for )      1   0.286  0 ==>
                                    1
                                    100 (Astragalonavicular facet position r)      1   1.000  0 ==>
                                    1
                                    103 (Ectal facet position in ventral vie)      1   0.333  0 ==>
                                    1
                                    108 (Calcaneal sustentacular facet on su)      1   1.000  1 ==>
                                    2
                                    109 (Ectal facet longest dimension)            1   0.182  0 ==>
                                    1
                                    110 (Ectal facet longest axis when strai)      1   1.000  0 -->
                                    1
                                    113 (Calcaneal anterior peroneal tubercl)      1   0.250  1 -->
                                    2
                                    119 (Calcaneal sustentacular facet and e)      2   0.200  2 ==>
                                    0
                                    120 (Calcaneal sustentacular facet anter)      1   0.200  0 ==>
                                    1
                                    121 (Calcaneal facet for fibula)               1   0.250  0 ==>
                                    1
                                    122 (Calcaneal facet for fibula orientat)      1   0.500  1 -->
                                    2
                                    125 (Calcaneum accessory facet anterior )      1   0.250  0 ==>
                                    1
                                    127 (Cuboidcalcaneal facet)                    1   0.600  0 ==>
                                    2
                                    129 (Cuboidcalcaneal facet outer shelf)        1   0.200  1 ==>
                                    0
                                    130 (Cuboidcalcaneal ventral facet)            1   0.333  0 ==>
                                    1
                                    133 (Navicular size)                           1   0.667  1 ==>
                                    0
                                    134 (Mesocuneiform contact with navicula)      1   1.000  1 ==>
                                    0
                                    139 (Mt II and Mt III proximal ends)           1   0.400  1 ==>
                                    2
                                    144 (Mt III thickness relative to that o)      3   0.429  0 ==>
                                    3
                                    145 (Foot ungual phalanx of digit IV, pr)      2   0.222  0 ==>
                                    2
                                    150 (Paracone and metacone placement in )      1   0.333  0 ==>
                                    1
                                    158 (P1)                                       1   0.167  1 ==>
                                    0
                                    159 (Lower p2)                                 1   0.182  1 ==>
                                    2
                                    164 (Hypoconulid absent or present)            1   0.167  1 -->
                                    0
                                    166 (Upper canine)                             1   0.200  0 ==>
                                    1
                                    169 (Bunolophodonty or lophodonty develo)      1   0.333  0 ==>
                                    1
                                    176 (Bones surrounding infraorbital cana)      1   0.333  0 -->
                                    1
                                    191 (Carotid foramen position)                 1   0.500  0 ==>
                                    1
                                    193 (Transverse canal position)                1   0.600  0 ==>
                                    1
                                    203 (masseteric fossa)                         1   0.333  0 -->
                                    2
                                    234 (Tympanic aperture of hiatus Fallopi)      1   0.143  1 ==>
                                    2
                                    235 (Stylomastoid foramen)                     1   0.250  0 ==>
                                    1
                                    238 (Mastoid tympanic process)                 1   0.250  2 ==>
                                    0
                                    259 (masseteric process)                       1   0.250  0 ==>
                                    1
        node_59 --> Macropus        6 (Atlas ventral arches)                       1   0.250  1 -->
        0
                                    8 (Axis transverse foramen)                    1   0.250  1 ==>
                                    0
                                    42 (Humerus, medial relief for teres maj)      1   0.143  1 ==>
                                    0
                                    52 (Humerus, medial epicondyle size)           1   0.100  1 ==>
                                    0
                                    95 (Astragalar medial plantar tuberosity)      1   0.100  0 -->
                                    1
                                    117 (Calcaneal sustentacular facet poste)      1   0.250  0 ==>
                                    1
                                    162 (Size upper I3 vs. I2)                     1   0.154  1 -->
                                    0
                                    166 (Upper canine)                             1   0.200  1 ==>
                                    2
                                    195 (Dorsal margin of foramen magnum)          1   0.333  0 ==>
                                    1
                                    233 (Rostral tympanic process of petrosa)      1   0.111  0 ==>
                                    1
                                    261 (molars)                                   1   0.333  0 ==>
                                    1
        node_59 --> node_58         29 (Metapophyses in third lumbar vertebr)      1   0.250  0 -->
        2
                                    247 (Imprint of the transverse sinus bif)      1   0.143  0 -->
                                    1
        node_58 --> node_57         43 (Humerus, lateral ridge)                    1   0.167  1 ==>
        2
                                    225 (Internal acoustic meatus)                 1   0.143  1 ==>
                                    0
        node_57 --> Dendrolagus     4 (Atlas, cranial facets shape)                1   0.182  2 ==>
        1
                                    8 (Axis transverse foramen)                    1   0.250  1 ==>
                                    0
                                    10 (Axis extra pair of transverse proces)      1   0.333  0 ==>
                                    1
                                    12 (Suture between rib and axis is visib)      1   0.200  0 ==>
                                    1
                                    48 (Humerus, greater tuberosity height r)      1   0.167  1 ==>
                                    0
                                    56 (Humerus, shaft curvature)                  1   0.200  0 ==>
                                    1
                                    62 (Prepollex)                                 1   0.167  0 -->
                                    1
                                    67 (Plane of the articular surface trape)      1   0.125  1 -->
                                    0
                                    70 (Tuberosity for rectus femoris m.)          1   0.222  2 ==>
                                    1
                                    76 (Mediolateral constriction in greater)      1   0.500  1 ==>
                                    0
                                    87 (Tibia proximal dimensions)                 2   0.250  2 ==>
                                    0
                                    91 (Astragalus, angle between medial and)      1   0.125  0 ==>
                                    1
                                    94 (Astragalus, dimensions of facet for )      1   0.143  1 ==>
                                    0
                                    103 (Ectal facet position in ventral vie)      1   0.333  1 ==>
                                    0
                                    109 (Ectal facet longest dimension)            1   0.182  1 ==>
                                    0
                                    118 (Calcaneal plantar tubercle)               1   0.333  1 ==>
                                    0
                                    119 (Calcaneal sustentacular facet and e)      2   0.200  0 ==>
                                    2
                                    126 (Cuboid medial plantar process forms)      1   0.167  1 ==>
                                    0
                                    130 (Cuboidcalcaneal ventral facet)            1   0.333  1 ==>
                                    0
                                    145 (Foot ungual phalanx of digit IV, pr)      1   0.222  2 ==>
                                    1
                                    250 (Posttemporal notch/foramen)               1   0.111  1 -->
                                    0
        node_57 --> Thylogale       28 (Last lumbar vertebra, foramen on dor)      1   0.200  1 ==>
        0
                                    42 (Humerus, medial relief for teres maj)      1   0.143  1 ==>
                                    0
                                    52 (Humerus, medial epicondyle size)           1   0.100  1 ==>
                                    0
                                    117 (Calcaneal sustentacular facet poste)      1   0.250  0 ==>
                                    1
                                    138 (Mt V proximal process extends ventr)      1   0.250  0 -->
                                    1
                                    162 (Size upper I3 vs. I2)                     1   0.154  1 -->
                                    0
                                    166 (Upper canine)                             1   0.200  1 ==>
                                    2
                                    249 (Posttemporal sulcus on the squamosa)      1   0.100  0 -->
                                    1
                                    258 (Squamosal epitympanic sinus)              1   0.167  1 -->
                                    0
                                    261 (molars)                                   1   0.333  0 ==>
                                    1
        node_58 --> Dorcopsis       6 (Atlas ventral arches)                       1   0.250  1 -->
        0
                                    24 (T1 transverse process level)               1   0.125  1 ==>
                                    0
                                    26 (First thoracic vertebrae with prezyg)      1   0.286  1 ==>
                                    0
                                    40 (Scapular spine width at neck level)        1   0.333  1 ==>
                                    0
                                    43 (Humerus, lateral ridge)                    1   0.167  1 -->
                                    0
                                    67 (Plane of the articular surface trape)      1   0.125  1 -->
                                    0
                                    80 (Fibula proximal posterior extension )      1   0.333  1 ==>
                                    0
                                    95 (Astragalar medial plantar tuberosity)      1   0.100  0 -->
                                    1
                                    138 (Mt V proximal process extends ventr)      1   0.250  0 -->
                                    1
                                    246 (Prootic canal)                            1   0.143  1 ==>
                                    0
                                    250 (Posttemporal notch/foramen)               1   0.111  1 -->
                                    0
                                    258 (Squamosal epitympanic sinus)              1   0.167  1 -->
                                    0
        node_63 --> node_62         6 (Atlas ventral arches)                       1   0.250  1 ==>
        0
                                    9 (Axis posterior spinous process extens)      1   0.333  1 ==>
                                    0
                                    15 (C5 transverse process displays two h)      1   0.250  1 ==>
                                    0
                                    29 (Metapophyses in third lumbar vertebr)      1   0.250  0 -->
                                    1
                                    30 (Caudal vertebrae, count)                   1   1.000  1 ==>
                                    0
                                    32 (Prehensile tail)                           1   0.200  1 ==>
                                    0
                                    77 (Relative height of greater trochante)      1   0.125  0 ==>
                                    1
                                    84 (Sesamoids in articular area between )      1   0.222  0 -->
                                    1
                                    86 (Tibia length relative to femur lengt)      1   0.250  1 ==>
                                    0
                                    96 (Astragalus, angle between facet for )      1   0.286  0 ==>
                                    1
                                    106 (Medial astragalotibial facet, poste)      1   0.250  0 ==>
                                    1
                                    111 (Calcaneal anterior peroneal tubercl)      1   0.250  1 ==>
                                    0
                                    115 (Calcaneal sustentacular facet anter)      1   0.200  1 -->
                                    0
                                    158 (P1)                                       1   0.167  1 ==>
                                    0
                                    159 (Lower p2)                                 1   0.182  1 ==>
                                    0
                                    160 (Upper P2)                                 2   0.167  2 ==>
                                    0
                                    166 (Upper canine)                             1   0.200  0 ==>
                                    1
                                    170 (Selenodonty developed)                    1   0.333  0 ==>
                                    1
                                    173 (Width of frontals versus width of p)      1   0.500  0 ==>
                                    1
                                    175 (Mandibular symphysis fused)               1   1.000  0 ==>
                                    1
                                    176 (Bones surrounding infraorbital cana)      1   0.333  0 -->
                                    1
                                    198 (Palatal vacuities)                        1   0.154  2 ==>
                                    1
                                    203 (masseteric fossa)                         1   0.333  0 -->
                                    1
                                    212 (Portion of paraseptal cartilage is )      1   0.500  0 ==>
                                    1
                                    214 (Pouch type in mammary area)               1   0.571  0 -->
                                    2
                                    215 (Mammary count)                            1   0.364  2 ==>
                                    1
                                    232 (Rostral tympanic process of petrosa)      1   0.500  1 ==>
                                    0
                                    238 (Mastoid tympanic process)                 1   0.250  2 ==>
                                    0
        node_62 --> Vombatus        43 (Humerus, lateral ridge)                    1   0.167  1 ==>
        2
                                    48 (Humerus, greater tuberosity height r)      1   0.167  0 ==>
                                    1
                                    49 (Humerus, extension of the deltoid cr)      1   0.125  0 ==>
                                    1
                                    52 (Humerus, medial epicondyle size)           1   0.100  1 ==>
                                    0
                                    70 (Tuberosity for rectus femoris m.)          1   0.222  0 ==>
                                    2
                                    81 (Fibula lateral distal process)             1   0.333  1 ==>
                                    0
                                    146 (Number of upper incisors)                 2   0.250  2 ==>
                                    4
                                    150 (Paracone and metacone placement in )      1   0.333  0 ==>
                                    1
                                    156 (Intersection of cristid obliqua wit)      1   0.333  1 ==>
                                    0
                                    164 (Hypoconulid absent or present)            1   0.167  1 -->
                                    0
                                    166 (Upper canine)                             1   0.200  1 ==>
                                    2
                                    179 (Maxillofrontal contact)                   1   0.250  1 ==>
                                    0
                                    181 (Alisphenoid tympanic wing)                1   0.273  2 ==>
                                    {01}
                                    182 (Ectotympanic shape)                       2   0.250  0 -->
                                    2
                                    187 (Postglenoid foramen position)             1   0.667  1 ==>
                                    2
                                    190 (Foramen ovale position)                   1   0.429  2 ==>
                                    3
                                    193 (Transverse canal position)                1   0.600  0 ==>
                                    1
                                    218 (Cavum supracochleare)                     1   0.400  1 ==>
                                    2
                                    220 (Fossa subarcuata)                         1   0.500  0 ==>
                                    1
                                    222 (Expansion of the crista petrosa int)      1   0.143  1 ==>
                                    0
                                    224 (Anterior lamina of petrosal)              1   0.143  1 ==>
                                    0
                                    237 (Mastoid exposure)                         1   0.286  0 -->
                                    1
                                    240 (Caudal tympanic process of petrosal)      1   0.143  1 ==>
                                    0
                                    255 (Alisphenoid contribution to hypotym)      1   0.333  1 -->
                                    0
                                    257 (Distinct third trochanter)                1   0.333  1 ==>
                                    0
                                    261 (molars)                                   2   0.333  0 ==>
                                    2
                                    262 (glenoid fossa)                            1   0.667  1 ==>
                                    2
                                    271 (P3 morphology)                            1   0.400  2 ==>
                                    1
        node_62 --> Phascolarctos   4 (Atlas, cranial facets shape)                1   0.182  1 ==>
        2
                                    17 (C5 and T1 body length)                     1   0.250  1 ==>
                                    0
                                    18 (C6 transverse process posterior exte)      1   0.167  1 ==>
                                    0
                                    19 (C6 spinous process)                        1   0.200  1 ==>
                                    2
                                    24 (T1 transverse process level)               1   0.125  1 ==>
                                    0
                                    35 (Coracoid process)                          1   0.273  2 -->
                                    1
                                    40 (Scapular spine width at neck level)        1   0.333  2 -->
                                    1
                                    43 (Humerus, lateral ridge)                    1   0.167  1 -->
                                    0
                                    46 (Humerus, olecranon fossa or foramen)       1   0.375  1 ==>
                                    0
                                    61 (Lunate)                                    1   0.333  1 -->
                                    0
                                    65 (Magnum, facet with MC III)                 1   0.250  1 ==>
                                    0
                                    69 (Magnum and unciform proximal extensi)      1   0.500  0 ==>
                                    1
                                    85 (Tibia medial malleolus)                    1   0.333  1 ==>
                                    0
                                    87 (Tibia proximal dimensions)                 2   0.250  0 ==>
                                    2
                                    91 (Astragalus, angle between medial and)      1   0.125  1 ==>
                                    0
                                    130 (Cuboidcalcaneal ventral facet)            1   0.333  0 ==>
                                    1
                                    152 (Centrocrista shape)                       1   0.143  0 ==>
                                    1
                                    157 (Upper incisor arcade shape)               1   0.222  1 -->
                                    2
                                    162 (Size upper I3 vs. I2)                     1   0.154  1 -->
                                    2
                                    174 (Angular process medially inflected)       1   0.333  1 ==>
                                    0
                                    191 (Carotid foramen position)                 1   0.500  0 ==>
                                    1
                                    208 (Stapedial foramen visible)                1   0.250  1 -->
                                    0
                                    234 (Tympanic aperture of hiatus Fallopi)      1   0.143  1 -->
                                    2
                                    245 (Petrosal contribution to the latera)      1   0.333  2 ==>
                                    1
                                    246 (Prootic canal)                            1   0.143  1 ==>
                                    0
                                    259 (masseteric process)                       1   0.250  0 ==>
                                    1
        node_65 --> Asiatherium     44 (Humerus, capitulum for radius)             1   0.143  1 -->
        0
                                    60 (Radius, articular facet for humerus)       1   0.250  0 ==>
                                    1
                                    62 (Prepollex)                                 1   0.167  1 ==>
                                    0
                                    63 (Distolateral process of scaphoid sep)      1   0.333  1 ==>
                                    0
                                    151 (Paracone versus metacone size in M2)      2   0.273  2 ==>
                                    0
                                    152 (Centrocrista shape)                       1   0.143  1 ==>
                                    0
                                    153 (Metaconule)                               1   0.167  0 ==>
                                    1
                                    198 (Palatal vacuities)                        2   0.154  2 ==>
                                    0
                                    229 (Epitympanic wing of petrosal (2))         1   0.500  0 ==>
                                    1
        node_65 --> Herpetotherium  41 (Infraspinous/supraspinous fossa widt)      1   0.222  2 ==>
        1
                                    53 (Humerus distal end size)                   1   0.167  1 ==>
                                    0
                                    70 (Tuberosity for rectus femoris m.)          1   0.222  0 ==>
                                    1
                                    91 (Astragalus, angle between medial and)      1   0.125  1 ==>
                                    0
                                    92 (Astragalonavicular facet extends on )      1   0.143  1 ==>
                                    0
                                    106 (Medial astragalotibial facet, poste)      1   0.250  0 ==>
                                    1
                                    109 (Ectal facet longest dimension)            2   0.182  0 ==>
                                    2
                                    114 (Calcaneal sustentacular facet (ante)      1   0.500  1 ==>
                                    0
                                    121 (Calcaneal facet for fibula)               1   0.250  0 ==>
                                    1
                                    157 (Upper incisor arcade shape)               1   0.222  1 ==>
                                    2
                                    162 (Size upper I3 vs. I2)                     1   0.154  1 ==>
                                    0
                                    177 (Posterior-most point of premaxillo-)      1   0.143  1 ==>
                                    0
                                    181 (Alisphenoid tympanic wing)                1   0.273  1 ==>
                                    2
                                    234 (Tympanic aperture of hiatus Fallopi)      1   0.143  1 ==>
                                    0
                                    240 (Caudal tympanic process of petrosal)      1   0.143  0 ==>
                                    1
                                    246 (Prootic canal)                            1   0.143  0 ==>
                                    1
                                    247 (Imprint of the transverse sinus bif)      1   0.143  0 ==>
                                    1
                                    250 (Posttemporal notch/foramen)               1   0.111  0 -->
                                    1
                                    256 (Posterior cingulid on lower molars)       1   0.250  0 ==>
                                    1
                                    257 (Distinct third trochanter)                1   0.333  1 ==>
                                    0
        node_65 --> Peradectidae    104 (Astragalus, ridge between medial an)      1   0.125  1 ==>
        0
                                    106 (Medial astragalotibial facet, poste)      1   0.250  0 ==>
                                    1
                                    152 (Centrocrista shape)                       1   0.143  1 ==>
                                    0
                                    154 (Trigonid versus talonid width)            1   0.200  1 ==>
                                    0
                                    181 (Alisphenoid tympanic wing)                1   0.273  1 ==>
                                    0
                                    233 (Rostral tympanic process of petrosa)      1   0.111  0 ==>
                                    1
                                    234 (Tympanic aperture of hiatus Fallopi)      1   0.143  1 ==>
                                    2
                                    243 (Petrosal crest)                           1   0.250  1 ==>
                                    0
                                    249 (Posttemporal sulcus on the squamosa)      1   0.100  1 ==>
                                    0
                                    254 (Squamosal contribution to hypotympa)      1   0.333  0 ==>
                                    1
                                    256 (Posterior cingulid on lower molars)       1   0.250  0 ==>
                                    1
                                    258 (Squamosal epitympanic sinus)              1   0.167  0 ==>
                                    1
        node_65 --> Epidolops       146 (Number of upper incisors)                 2   0.250  0 ==>
        2
                                    147 (Number of lower incisors)                 1   0.250  0 ==>
                                    1
                                    149 (Upper molar M2 shape)                     1   0.200  0 ==>
                                    1
                                    153 (Metaconule)                               1   0.167  0 ==>
                                    1
                                    154 (Trigonid versus talonid width)            1   0.200  1 ==>
                                    0
                                    155 (Paraconid on lower molars)                1   0.333  1 ==>
                                    0
                                    159 (Lower p2)                                 1   0.182  2 ==>
                                    1
                                    160 (Upper P2)                                 1   0.167  2 ==>
                                    1
                                    163 (Procumbent gliriform lower anterior)      1   0.333  0 ==>
                                    1
                                    164 (Hypoconulid absent or present)            1   0.167  1 ==>
                                    0
                                    169 (Bunolophodonty or lophodonty develo)      1   0.333  0 ==>
                                    1
                                    170 (Selenodonty developed)                    1   0.333  0 ==>
                                    1
                                    181 (Alisphenoid tympanic wing)                1   0.273  1 ==>
                                    0
                                    192 (Transverse canal foramen)                 1   0.250  1 ==>
                                    0
                                    198 (Palatal vacuities)                        2   0.154  2 ==>
                                    0
                                    203 (masseteric fossa)                         1   0.333  0 ==>
                                    1
                                    263 (groove for tendon of peroneus longu)      1   1.000  0 ==>
                                    1
                                    265 (paracanine fossa)                         1   0.167  0 ==>
                                    1
                                    266 (lower canine procumbency)                 1   1.000  0 ==>
                                    1
                                    271 (P3 morphology)                            1   0.400  0 ==>
                                    2
